# Supplementary material for: Lipidomic analysis identifies age-disease-related changes and potential new biomarkers in brain-derived extracellular vesicles from metachromatic leukodystrophy mice
Source: Lipids Health Dis. 2022 Mar 27;21:32. doi: 10.1186/s12944-022-01644-8 (PMC8962106; doi:10.1186/s12944-022-01644-8)
Supplement: Supplementary file 7 — Additional file 7. Lipids identified via MS/MS fragmentation in positive and negative ion modes. [file 12944_2022_1644_MOESM7_ESM.xlsx]

## Sheet: PosIon
Compound	PosIon_3m_MT_25_1: Log2(normalized)	PosIon_3m_MT_44_1: Log2(normalized)	PosIon_3m_MT_47_1: Log2(normalized)	PosIon_6m_MT_34_1: Log2(normalized)	PosIon_6m_MT_45_1: Log2(normalized)	PosIon_6m_MT_55_1: Log2(normalized)	PosIon_P30_MT_12_1: Log2(normalized)	PosIon_P30_MT_59_1: Log2(normalized)	PosIon_P30_MT_60_1: Log2(normalized)	PosIon_3m_WT_24_1: Log2(normalized)	PosIon_3m_WT_26_1: Log2(normalized)	PosIon_3m_WT_35_1: Log2(normalized)	PosIon_6m_WT_24_1: Log2(normalized)	PosIon_6m_WT_35_1: Log2(normalized)	PosIon_6m_WT_63_1: Log2(normalized)	PosIon_P30_WT_22_1: Log2(normalized)	PosIon_P30_WT_23_1: Log2(normalized)	PosIon_P30_WT_70_1: Log2(normalized)
ACar 16:0	-0.924604	-0.299931	-1.33573	-0.355652	-0.507334	-0.595367	-0.13237	0.553242	1.36243	-0.558649	0	0.0305653	-0.14926	0	0.0348091	0.332441	-0.66547	0
ACar 18:0	-0.722786	-0.432074	-0.773838	-0.094923	-0.223312	-0.0964718	-0.428478	-0.541822	0.209122	-0.414942	0	0.369522	-0.123617	0	0.0635204	0.194592	-1.11012	0
ACar 18:1	-0.441254	-0.365347	-0.900482	-0.517387	-0.2661	-0.53467	-0.42634	0.463993	0.783586	0	-0.0623932	0.044714	-0.0463142	0.0647202	0	0.1978	-0.493017	0
ACar 20:1	-1.29801	-0.597809	-0.466305	-0.102337	1.02782	0.553919	-0.322814	-0.621184	-0.489202	0.345081	-1.03917	0	0.63723	-0.0154457	0	0	-1.30788	0.719081
ACar 20:4	-0.283009	-0.193932	-1.14308	-0.489285	-0.298052	-0.932611	0.137783	1.12547	1.51717	-0.251348	0.0321693	0	-0.337032	0	0.00646591	0.365091	-0.0502911	0
BMP 18:1_22:6	-0.80299	-0.504488	-0.719328	0.0820179	-0.238399	0.0933132	-0.251968	-1.32296	-0.967035	-0.427006	0	0.18042	-0.0942135	0	0.0509148	0	-1.11712	0.455482
BMP 20:4_22:6	1.25855	0.490173	0.324612	0.153694	-0.179209	0.0384769	0.216557	0.141544	0.375935	1.45172	-0.309192	0	0.158928	0	-0.0227356	0	-0.302971	0.30513
BMP 22:6_22:6	1.93546	0.652576	-0.56175	-0.350569	-0.195469	-0.330299	0.265526	0.415176	0.510637	2.32938	0	-0.208244	0.176325	-0.0553513	0	0.0795155	0	-0.303158
Cer_NDS d18:0_16:0	-0.825913	-0.263014	-0.414112	-0.621855	-0.00163269	-0.472628	0.0436649	-0.151096	-0.33128	-0.529728	0	0.175781	0	-0.273333	0.315365	0.916573	-0.250227	0
Cer_NDS d18:0_18:0	-0.987196	-0.101152	-0.988811	-0.654802	-0.172276	-0.686888	0.188786	-0.32095	-0.174858	-0.495565	0.109274	0	-0.0128574	0	0.0191555	0.27977	-0.277346	0
Cer_NS d18:1_14:0	-0.9422	0.103086	0.200359	-0.317762	-0.120335	-0.264663	-0.228195	-0.787343	-0.449779	-0.485765	0	0.490488	-0.173897	0	0.0729313	1.09953	-0.379639	0
Cer_NS d18:1_16:0	-1.06958	-0.214764	-0.0329742	-0.745951	-0.154787	-0.752607	-0.177877	-0.189913	-0.412277	-0.834457	0	0.36932	-0.32682	0	0.00198555	1.04736	0	-0.292551
Cer_NS d18:1_18:0	-0.509157	-0.157084	-0.621561	-0.258036	-0.0977783	-0.270027	0.0153141	-0.211924	-0.122782	-0.185244	0	0.0837784	-0.0907955	0	0.025753	0.426769	-0.233381	0
Cer_NS d18:1_19:0	-0.551464	-0.0142708	-1.16734	-0.81625	-0.804953	-0.814947	-0.618839	-0.785074	-0.346066	-0.625957	0.0573063	0	-0.0309868	0	0.0429878	0.156548	-0.374414	0
Cer_NS d18:1_22:0	-0.816904	-0.161001	-1.04808	-0.610302	-0.321678	-0.674036	0.0511475	-0.30953	-0.204559	-0.252121	0.0678081	0	-0.0912113	0	0.043951	0.213383	-0.239435	0
Cer_NS d18:1_22:1 RT:10.347	0.784756	-0.485296	-0.680588	-0.194304	-0.117794	-0.00658035	0.329363	-0.0980682	-0.148113	0.178383	-0.0866547	0	-0.345291	0	0.027914	0	-0.0764561	0.392073
Cer_NS d18:1_22:1 RT:10.878	-1.07912	-0.0163517	-0.818434	-0.7103	-0.108284	-0.882978	0.138119	-0.0980949	0.214045	-0.135967	0	0.186342	-0.0337372	0	0.0341969	0.477562	-0.129566	0
Cer_NS d18:1_24:0 RT:12.277	-0.876753	-0.32551	-1.06089	-0.55974	-0.180628	-0.597382	-0.195236	-0.619434	-0.298437	-0.363707	0	0.0448132	-0.0247116	0	0.0212879	0.0756969	-0.515543	0
Cer_NS d18:1_24:0 RT:13.671	-0.906261	-0.333727	-1.10517	-0.515131	-0.0949364	-0.54146	-0.0789814	-0.389547	-0.26124	-0.356495	0.00284767	0	-0.0192776	0	0.0286903	0.131031	-0.45731	0
Cer_NS d18:1_24:1 RT:10.678	-0.47891	-0.429146	-0.864122	-0.191385	-0.206289	-0.137836	-0.0554104	-0.431391	-0.0541458	0.225632	-0.227259	0	0.00923157	-0.113611	0	0	-0.651258	0.0953674
Cer_NS d18:1_24:1 RT:11.654	-0.835789	-0.636396	-1.30759	-0.808073	-0.66522	-0.826302	-0.421268	-0.61511	-0.456928	0	0.00976944	-0.0684967	0.0356388	-0.0251217	0	0	-0.639978	0.00629425
Cer_NS d18:1_24:1 RT:12.272	-1.10424	-0.326893	-1.12015	-0.615593	-0.189468	-0.64295	-0.103651	-0.522656	-0.306505	-0.413406	0.00730896	0	-0.0757179	0	0.028841	0	-0.517271	0.0584335
Cer_NS d18:1_24:2 RT:10.059	-0.0219288	-0.251347	-0.00255394	-0.0064373	0.0701828	-0.0785713	-0.294538	-0.177399	-0.262388	-0.16781	0	0.0228424	-0.183956	0	0.0472202	0.230238	0	-0.201153
Cer_NS d18:1_24:2 RT:11.114	-1.31094	-0.191286	-1.15928	-0.674799	-0.185038	-0.74799	0.0943088	-0.389433	-0.188753	-0.447067	0	0.281981	-0.23736	0	0.012331	0.167643	-0.185099	0
Cer_NS d18:1_26:0	0.241001	-0.222174	-0.463344	-0.312368	-0.186864	-0.198794	-0.240066	0.0983572	0.121684	0	-0.0783606	0.0333815	0.00537872	0	-0.361014	0	-0.671585	0.165778
Cer_NS d18:2_16:0	-0.79258	-0.577047	-0.323284	-0.501864	-0.0448666	-0.50535	0.0622921	-0.277996	-0.0126572	-0.626232	0	0.0632973	-0.325628	0.0377235	0	0.895783	0	-0.0503178
Cer_NS d18:2_18:0 RT:8.214	-0.627373	-0.858366	-0.567472	-0.168818	0.0315151	-0.179604	0.0537014	0.217142	0.0713348	-0.373222	0	0.0977859	-0.0967712	0	0.00751305	0.700075	-0.0486641	0
Cer_NS d18:2_18:0 RT:8.385	-0.41993	-0.488052	-0.714704	-0.18597	-0.0829449	-0.201614	0.0934353	-0.166708	0.0570145	0.0096035	0	-0.754105	-0.016737	0.0101128	0	0.00705338	-0.296179	0
Cer_NS d18:2_20:0	-0.451309	-0.456146	-0.967632	-0.318281	-0.0909557	-0.240456	0.10552	-0.160318	-0.0515556	-0.239344	0	0.0200253	-0.0850372	0	0.0508575	0.0712337	-0.183542	0
Cer_NS d18:2_22:0	-1.40282	-0.285709	-1.11561	-1.34067	-0.394083	-1.528	0.319515	0.0532799	0.131548	-1.05018	0.0915222	0	-0.367334	0	0.0427933	0	0.207453	-0.48959
Cer_NS d18:2_24:0	-1.10454	-0.32719	-1.12203	-0.61861	-0.191082	-0.64403	-0.104084	-0.523088	-0.307323	-0.41346	0.00453568	0	-0.07728	0	0.0283966	0	-0.522726	0.0577488
Cer_NS d20:1_18:0	-0.555166	-0.124424	-0.892672	-0.371317	-0.206722	-0.39916	0.0643444	-0.339455	-0.2379	-0.18779	0.0670204	0	-0.0226097	0	0.0229797	0.240488	-0.328304	0
Cer_NS d20:1_24:1	-0.579683	0.0198097	-0.835112	-0.656302	-0.460762	-0.128351	-0.173608	-0.755826	-0.409598	0	0.294031	-0.0209236	-0.210043	0	0.366203	0	-0.788219	0.0509939
DG 15:0_18:1(d7)	0	0	0	0	0	0	0	0	0	0	0	0	0	0	0	0	0	0
DG 16:0_16:0	-0.477217	-0.0682068	-0.472199	-0.419575	-0.720852	-0.368494	0.358929	0.24325	0.587463	-0.21681	0.305161	0	-0.420486	0.0237122	0	0.407619	-0.405279	0
DG 16:0_16:1	0.142221	-0.262066	-0.185219	-0.640966	-0.756762	-0.660446	0.0271854	0.587936	0.394726	0.228241	-0.0636883	0	-0.445774	0.00167084	0	0.412203	-0.589319	0
DG 16:0_18:0	-0.630407	-0.158583	-0.719202	-0.420376	-0.483423	-0.374149	0.162062	-0.107754	0.20936	-0.320026	0.196753	0	-0.357901	0	0.00777817	0.241005	-0.57572	0
DG 16:0_18:1	-0.0958176	0.0468769	-0.408962	-0.364414	-0.558874	-0.322731	0.0904388	0.473961	0.681581	0.135912	0	-0.0524731	-0.315907	0.00590897	0	0.182756	-0.409733	0
DG 16:0_18:2	0.292459	0.154039	-0.401857	-0.583714	-0.821131	-0.570782	0.184858	0.363974	0.609272	0.500494	-0.101948	0	-0.43507	0	0.0457878	0.367151	-0.442339	0
DG 16:0_20:4	-0.479395	0.259211	-0.423262	-1.00142	-0.521608	-0.995829	0.07971	0.781113	0.820784	-0.320791	0.0776215	0	-0.176905	0.0158615	0	0.222618	0	-0.0777302
DG 16:1_18:1	0.262707	0.124287	-0.421694	-0.556646	-0.824757	-0.577679	0.116962	0.315817	0.559885	0.525984	-0.131701	0	-0.481813	0	0.0256882	0.325939	-0.493021	0
DG 18:0_18:1	-0.127001	-0.13987	-0.603888	-0.102669	-0.132387	-0.0731716	-0.114223	0.0304642	0.280096	0.0209675	-0.0992775	0	-0.0915527	0	0.0423317	0	-0.720478	0.0121422
DG 18:0_18:2	0.0669403	0.326555	-0.399017	-0.120621	-0.138067	-0.053297	-0.131281	-0.233047	0.423729	0.261583	-0.269434	0	-0.183987	0	0.0204563	0.0436077	-0.686939	0
DG 18:0_20:1	-0.337091	-0.347845	-1.01366	-0.191122	-0.026228	-0.157345	-0.138697	-0.313501	-0.100756	-0.0404682	0	0.177103	0.113958	0	-0.0268421	0	-0.64213	0.287645
DG 18:0_20:3	-0.746139	-0.475094	-0.978765	-0.610516	-0.233204	-0.522552	0.0622444	0.1654	0.42205	-0.447065	0	0.342781	0	0.114895	-0.000881195	0	-0.386265	0.289785
DG 18:0_20:4 RT:10.552	-0.0361519	0.0622292	-0.467724	-0.470703	-0.405861	-0.471329	0.096035	0.683481	0.885916	0.200216	0	-0.101286	-0.118278	0.0954571	0	0.32547	-0.392208	0
DG 18:0_20:4 RT:10.946	-1.07793	0.250288	-0.681252	-1.29938	-0.290825	-1.27914	0.158178	0.285851	0.534908	-0.896065	0.123545	0	-0.111649	0.00685883	0	0.00776672	0	-0.0655441
DG 18:0_22:4	-0.2791	-0.0675964	-0.674692	-0.448486	-0.316849	-0.475836	0.00179672	0.206398	0.50901	0.0524273	0	-0.0255051	-0.149658	0	0.000837326	0	-0.40645	0.292732
DG 18:0_22:5	-0.206179	0.127775	-0.527826	-0.611856	-0.30759	-0.659599	0.0355606	0.451288	0.492155	0.0372505	-0.141438	0	-0.200062	0.0673847	0	0.361095	-0.231503	0
DG 18:1_18:1	0.387337	0.17695	-0.128956	-0.0263634	-0.263638	0.00630569	-0.115162	0.578381	0.650499	0.569088	-0.0837154	0	-0.191532	0	0.0246601	0.202517	-0.256908	0
DG 18:1_20:1	0.309383	-0.0601139	-0.583035	-0.0826378	-0.227499	-0.058363	-0.469872	-0.477613	0.00163078	0.568033	0	-0.00458717	-0.0399647	0	0.000732422	0	-0.689335	0.0692577
DG 18:1_20:3	-0.0245705	0.0587826	-0.40556	-0.475315	-0.427324	-0.449625	0.13545	0.571732	0.786127	0.206841	0	-0.117624	-0.175657	0.0252933	0	0.290308	-0.390955	0
DG 18:1_20:4	-0.631142	0.537548	-0.581865	-1.30344	-0.299093	-1.27786	0.319946	1.11221	1.12489	-0.47958	0.145222	0	-0.00228691	0.0391769	0	0	0.415775	-0.0166779
DG 18:1_22:1	0.0703163	-0.539892	-0.511976	-0.228617	-0.41647	-0.165161	-0.0126953	-0.521139	-0.157572	0.34458	0	-0.115028	0.000608444	0	-0.0888424	0.249237	-0.71302	0
DG 18:1_22:6	0.0655098	0.0829563	-0.265472	-0.618425	-0.900394	-0.638214	-0.189438	1.13569	0.80241	0.238525	0	-0.243923	-0.282808	0.02141	0	0	0.205109	-0.515722
DG 18:1_24:1	-0.101906	-0.407724	-0.695091	-0.14278	-0.23023	-0.124571	0.13822	0.0473213	0.463945	0.481848	0	-0.0472088	-0.0742512	0.268356	0	0	-1.20017	0.588017
DG 18:2_18:2	0.376179	-0.267408	-0.0870571	-0.445404	-0.369347	-0.557749	-0.205635	0.182877	0.188551	0.553959	-0.21339	0	-0.400167	0	0.0902977	0.381329	-0.434256	0
DG 18:2_20:4	0.0858612	0.611443	0.184591	-1.4749	-1.11308	-1.03261	0.419361	1.35902	0.859098	0.680128	-0.469262	0	0	-0.0540695	0.010807	-0.134207	0.361263	0
DG 20:1_20:4	-0.143002	0.304701	-0.56534	-0.77902	-0.41478	-0.712172	0.134165	0.453436	0.542692	0.122103	-0.0014267	0	-0.0988197	0.0420418	0	0.0281887	-0.176147	0
DG 22:0_18:1	0.324041	-0.027935	-0.56464	-0.399948	-0.494461	0.201519	-0.176458	-0.340334	0.0172081	0.62237	-0.341303	0	0	0.049305	-0.0569363	0	-0.748615	0.242826
DG 24:0_18:1	0.254862	-1.18761	-1.00558	-1.37852	-0.198078	-1.12239	-0.370199	-0.385979	0.117889	0.629299	-0.674288	0	0	0.186666	-0.890005	0	-0.603073	0.181824
DGTS 14:1_24:1	-0.315863	-0.423206	-1.14154	-0.0503788	-0.206205	-0.0726547	-0.0596218	-0.302767	-0.125126	0.150896	-0.212324	0	0.033577	-0.0220184	0	0	-0.760595	0.369768
HexCer_NS d18:1_16:0	2.03267	1.99486	1.39077	3.0491	3.03072	3.13304	1.40168	1.30654	1.64435	0.0252352	-0.275232	0	0	-0.00119877	0.176763	0.403387	-0.212261	0
HexCer_NS d18:1_18:0	0.0516491	0.108175	-0.067627	0.355978	0.211925	0.214994	-0.280113	-0.168434	-0.116081	0	-0.0159893	0.472971	-0.197268	0.052206	0	0.788361	-0.489943	0
HexCer_NS d18:1_18:1	1.17503	1.12596	0.4825	1.83692	1.85665	1.85979	0.547291	0.440559	0.645906	0.0273781	-0.178785	0	-0.106047	0.00792122	0	0.377108	-0.621941	0
HexCer_NS d18:1_22:0	-0.193491	-0.313864	-0.91881	0.197409	0.121498	0.215115	-0.0935955	-0.247648	-0.0834713	0.00102615	-0.190855	0	0.0337582	-0.0727253	0	0	-0.812086	0.158154
HexCer_NS d18:1_22:1 RT:10.345	-0.193153	-0.292606	-0.896873	0.1436	0.11105	0.141136	-0.293198	-0.404407	-0.241776	0	-0.177774	0.0502243	-0.0207081	0	0.00642014	0.0707188	-0.79624	0
HexCer_NS d18:1_22:1 RT:9.311	-0.137672	-0.123087	-0.76643	0.231428	0.0906792	0.259581	-0.229572	-0.324465	-0.348078	0.127573	-0.165186	0	-0.0475559	0	0.0170765	0	-0.858425	0.096096
HexCer_NS d18:1_24:0	-0.25128	-0.398014	-1.11845	0.0582027	-0.115982	-0.00694656	-0.0691338	-0.303154	-0.025526	0.0249386	-0.205973	0	0.0799484	-0.0544929	0	0	-0.770704	0.304605
HexCer_NS d18:1_24:1 RT:10.678	-0.315266	-0.422981	-1.02506	-0.0886345	-0.279549	-0.0880909	-0.182781	-0.408781	-0.238478	0.0834904	-0.247829	0	0	-0.00932312	0.0168152	0	-0.749969	0.196983
HexCer_NS d18:1_24:1 RT:11.710	-0.209684	-0.322823	-1.10071	0.0464478	-0.0448532	0.0383968	-0.306414	-0.497894	-0.235123	0.0860539	-0.18738	0	0	-0.00530815	0.0190163	0	-0.87468	0.0844135
HexCer_NS d18:1_26:1	-0.247232	-0.293474	-1.1332	-0.0250683	0.031847	0.0716534	-0.319656	-0.479889	-0.168003	0.166346	-0.20925	0	0	0.0103493	-0.247141	0	-1.04131	0.275208
HexCer_NS d18:2_18:0	1.12023	0.989533	0.277102	1.6356	1.74804	1.54172	0.599892	0.553654	0.786255	-0.0469875	0	0.173153	0.413689	-0.18578	0	0.039072	-0.667225	0
LPC 0:0/16:0	-0.471189	-0.115105	-0.936241	-0.407307	-0.0670948	-0.411552	-0.0174923	-0.101444	0.166138	-0.313354	0.0565052	0	-0.106415	0	0.00538635	0.11231	-0.0128918	0
LPC 0:0/18:0	-0.343353	0.032938	-0.972816	-0.302134	-0.184002	-0.315504	-0.0736027	-0.299004	0.0599747	-0.201746	0.132898	0	-0.151989	0	0.00671768	0	-0.363533	0.0879803
LPC 0:0/18:1	-0.593233	-0.218443	-0.869677	-0.398788	-0.104507	-0.411921	-0.314041	-0.329161	-0.11301	-0.525774	0	0.0764427	-0.189981	0	0.00856781	0.137117	-0.21244	0
LPC 0:0/20:0	-0.109127	-0.268439	-0.793707	-1.18698	-0.545638	-0.978434	-0.44552	-0.877868	-0.63902	0	-0.0811539	0.196905	0	0.0741615	-0.27736	-0.201976	0.291304	0
LPC 0:0/22:6	1.68439	0.560402	-0.43388	0.963654	0.337414	0.632967	-0.149519	0.479439	0.851137	1.56324	0	-0.0381165	-0.443434	0.0282002	0	0.33099	0	-0.203005
LPC 16:0/0:0	-0.391659	-0.120375	-0.940922	-0.407927	-0.0681171	-0.411509	-0.127655	-0.213884	0.0529938	-0.311872	0.0476074	0	-0.108801	0	0.00223732	0	-0.125618	0.0189896
LPC 16:1/0:0	-0.171108	-0.380117	-1.92381	-0.2969	-0.0157204	-0.191288	-0.368544	-0.000169754	-0.280752	-0.139643	0.0985279	0	-0.176878	0.0657978	0	0	-0.313799	0.367289
LPC 18:0/0:0	-0.346399	0.0297565	-0.979084	-0.30616	-0.183649	-0.296822	-0.0664463	-0.292799	0.0662689	-0.204573	0.133709	0	-0.149961	0	0.00502777	0	-0.357201	0.0945187
LPC 18:1/0:0	-0.54056	-0.204674	-0.851465	-0.370804	-0.0834923	-0.385887	-0.321386	-0.323387	-0.123526	-0.484707	0	0.078661	-0.182274	0	0.00440407	0.164871	-0.211794	0
LPC 18:1/0:0(d7)	0	0	0	0	0	0	0	0	0	0	0	0	0	0	0	0	0	0
LPC 18:2/0:0	0.53944	0.197197	-0.32037	0.02847	0.211265	-0.362636	-0.131111	-0.487926	-0.526918	-0.318062	0	0.338373	-0.0371256	0	0.319095	0.390202	-0.279898	0
LPC 20:1/0:0	-0.664393	-0.141273	-1.0648	-0.55517	-0.386568	-0.512159	-0.292368	-0.466881	-0.172295	-0.389532	0	0.0725746	-0.233864	0	0.0372486	0	-0.249031	0.0438347
LPC 20:2/0:0	-0.116173	0.607515	-0.659101	-0.857659	-0.905701	-0.309896	-0.267929	0.357882	-0.146866	-0.0130901	0	0.509068	-0.375086	0.447283	0	-0.448205	0	0.137115
LPC 22:0/0:0	-0.139452	-0.2609	-0.765727	0.0531397	-0.23577	-0.0967369	-0.40785	-0.707572	-0.569844	0	0.131295	-0.0162802	0.249943	0	-0.075182	0.208495	-0.539228	0
LPC 24:0/0:0	-0.42625	-0.709829	-0.889094	-0.543325	-0.059063	-0.287218	-0.307936	-0.492559	-0.320587	0.133101	-0.215395	0	0	0.204607	-0.00826359	0	-0.981073	0.130358
LPC 26:0/0:0	-0.299152	-0.0618343	-0.181341	-0.244835	-0.033165	0.00784874	-0.140076	0.003088	0.197601	0.0452576	-0.609221	0	-0.276829	0	0.0274982	0	0.0716038	-0.0177803
LPE 16:0	-0.0344601	0.0196877	-0.648602	-0.360207	0.0657635	-0.375223	0.0639477	-0.158516	-0.0191936	0	0.0582314	-0.0396805	0	-0.0166168	0.066597	0	-0.17115	0.418375
LPE 18:0	-0.158831	0.131435	-0.574268	-0.343039	0.139339	-0.346859	0.0272198	-0.247282	-0.014534	0	0.0650826	-0.0556622	0.0163536	-0.00924301	0	0	-0.28808	0.149748
LPE 18:1 RT:2.449	-0.431488	-0.0676899	-0.891823	-0.372805	-0.00856209	-3.58887	0.0889568	-0.12241	0.202621	-0.293327	0.202616	0	0.0292492	-0.00161552	0	-0.0338326	0	0.395235
LPE 18:1 RT:8.898	-0.0228481	-0.291916	-0.559193	-0.0801468	-0.105755	-0.0500259	-0.0765877	-0.203749	-0.0463791	0	-0.0524139	0.127254	-0.187256	0	0.0590553	0.510262	-0.438036	0
LPE 18:1(d7)	0	0	0	0	0	0	0	0	0	0	0	0	0	0	0	0	0	0
LPE 20:1	-0.443865	0.0323219	-0.952166	-0.276527	-0.185135	-0.253109	0.192778	-0.135536	0.253469	-0.282906	0.204967	0	-0.0387611	0	0.00436211	0	-0.189602	0.457739
LPE 20:4	-0.459898	-0.274414	-0.738584	-0.0554943	0.118437	-0.10667	0.0805187	-0.301968	0.135607	-0.495083	0.0318279	0	0.000888824	0	-0.114159	0	-0.437677	0.359177
LPE 22:6 RT:2.022	0.003479	-0.316154	-0.911713	0.130211	0.266169	0.129885	0.0603352	-0.112186	-0.258621	0.0257092	0	-0.0945797	0	0.021944	-0.00637245	0	-0.283775	0.359484
LPE 22:6 RT:8.604	-0.230392	-0.573473	-1.46411	-0.115627	-0.230019	-0.0127354	0.268736	-0.0412769	0.334711	0	-0.100506	0.0930138	-0.143448	0	0.0414925	1.12011	-0.0430164	0
LPE 24:4	-0.717494	-0.0104418	-0.412346	-0.405369	-0.673269	-0.515973	-0.225334	-0.530105	-0.318898	-0.131855	0.38972	0	0.103286	0	-0.0455656	0.0954809	-0.648659	0
PC 14:0_16:0	-0.0975513	-0.198792	-0.855864	0.0150166	-0.0357723	0.0734482	0.295013	-0.0569801	0.218056	0.0343189	0	-0.221201	0.152475	-0.0196037	0	0	-0.171566	0.296411
PC 15:0_18:1(d7)	0	0	0	0	0	0	0	0	0	0	0	0	0	0	0	0	0	0
PC 16:0_16:0	-0.034689	-0.109144	-0.112307	-0.0864334	-0.0973835	-0.0267563	0.0494347	0.0240631	0.0221214	0	-0.0521431	0.073061	-0.049715	0	0.0183296	0.517408	-0.0616512	0
PC 16:0_16:1	0.0268135	-0.177412	-0.635609	-0.144705	-0.120243	-0.0788517	0.220863	0.1262	0.173899	0.101797	0	-0.14126	0.0898495	-0.00390434	0	0	-0.110529	0.160013
PC 16:0_18:0	-0.019619	-0.0946808	-0.306314	0.0449142	-0.00662041	0.117607	0.121483	0.062849	-0.00124931	0.0405502	-0.0566196	0	-0.0322952	0	0.017477	0.467525	0	-0.0103741
PC 16:0_18:1	-0.0465393	-0.112249	-0.0719185	-0.111959	-0.121206	-0.0513344	-0.00883484	-0.0362396	-0.0245495	0	-0.0852432	0.147629	-0.0618706	0	0.0124054	0.571423	-0.0713272	0
PC 16:0_18:2	0.0980759	0.12347	-0.694649	-0.235403	-0.395596	-0.171476	0.00807571	-0.230608	-0.0523224	0.3153	-0.232491	0	-0.0456791	0	0.0224609	0.00123405	-0.245888	0
PC 16:0_20:3 RT:7.243	0.257942	-0.119654	-0.805748	-0.156122	-0.259104	-0.104836	0.266911	-0.128862	0.133877	0.480551	-0.0352192	0	0.111317	-0.000764847	0	0	-0.109762	0.248688
PC 16:0_20:3 RT:9.023	-0.0470295	-0.09375	-0.0027504	-0.130924	0.0837288	-0.260796	-0.0919628	-0.197493	-0.197067	-0.0545845	0	0.0972691	-0.145557	0.0389404	0	0.474548	0	-0.0690727
PC 16:0_20:4	0.0888634	-0.045887	-0.327219	-0.0694084	-0.0852375	-0.0127182	-0.0258446	-0.12792	-0.0474548	0.175905	-0.00584793	0	-0.00348663	0	0.0157032	0.272942	-0.170839	0
PC 16:0_22:0	-0.0780506	-0.0969486	-1.03473	0.00102997	-0.258343	0.147842	0.677916	0.181522	0.308502	0.176807	-0.0223198	0	0.159439	-0.136679	0	0	-0.254095	0.896622
PC 16:0_22:6 RT:6.505	0.211102	0.0321541	-0.322836	-0.12812	-0.139551	-0.071415	-0.0752392	-0.131096	-0.0533791	0.308052	0	-0.0068512	0	-0.00204468	0.0221558	0.192438	-0.165632	0
PC 16:0_22:6 RT:8.652	-0.369108	-0.455355	-0.329834	-0.715008	-0.66078	-0.590488	-0.493301	-0.595905	-0.697838	0.454334	-0.175875	0	0	-0.101198	0.0269413	0	-0.609367	0.0148373
PC 16:0_24:4	0.0738354	-0.0412006	-0.718365	-0.136644	-0.0668888	-0.0986404	0.0792561	-0.442028	0.0149517	0.234478	0	-0.0914535	0.014267	-0.002985	0	0	-0.236567	0.152609
PC 18:0_18:1	-0.060545	-0.12907	-0.290972	-0.108681	-0.0747013	-0.0725136	-0.0683441	-0.125441	-0.0773277	0.0590057	-0.0827103	0	0.0471268	-0.00388336	0	0.28754	-0.1658	0
PC 18:0_18:2	0.128098	0.141346	-1.24966	-0.242033	-0.239985	-0.0440006	-0.971958	0.111492	0.292603	0.376776	-0.0980415	0	-0.0347042	0	0.0084362	0.255188	0	-0.387741
PC 18:0_20:4	0.0284386	-0.0424919	-0.397743	-0.0737801	-0.033783	0.019289	0.0283642	-0.0874653	0.0273075	0.0797501	-0.0896187	0	-0.0157261	0.013443	0	0.275894	-0.0574913	0
PC 18:0_22:6	0.132944	-0.0313053	-0.138857	-0.241981	-0.172243	-0.151865	-0.198711	-0.151653	-0.104959	0.282732	-0.155413	0	-0.141994	0	0.0162525	0.330324	-0.272577	0
PC 18:1_18:1	-0.0565395	-0.084465	-0.361994	-0.140059	-0.203508	-0.121132	-0.152386	-0.355339	-0.219448	0.0853405	-0.134542	0	-0.0336704	0	0.029232	0.225327	-0.180031	0
PC 18:1_20:4	0.0736504	-0.0586243	-0.73951	-0.0341663	-0.0680618	0.00896072	0.0584698	-0.0567551	0.0409012	0.254768	0	-0.178091	0.090456	-0.000314713	0	0.0565701	-0.210083	0
PC 22:0_18:2	-0.234041	-0.367226	-1.35286	-0.35964	-0.60255	-0.490557	0.210415	-0.291533	-0.131815	0.260872	-0.520508	0	0	-0.517538	0.131832	0	-0.0998039	0.225948
PC 24:4_22:6	0.370018	0.181822	-0.373144	0.343107	0.272339	0.382252	0.206102	0.269478	0.277178	0.216568	0	-0.165073	-0.0292969	0	0.0209293	0	-0.226414	0.0675144
PC 26:0_26:4	-0.0258446	-0.00328636	-0.676802	0.0721588	-0.104023	0.169811	0.176268	-0.175268	0.152349	0.184963	0	-0.360777	0.0667763	0	-0.0202732	-0.241709	0.0208569	0
PC 26:1_26:4	0.306322	-0.0703602	-0.502806	0.177929	0.228168	0.298037	0.31074	-0.0504742	0.152874	0	0.167658	-0.208053	0.563631	0	-0.0596886	0	-0.248207	0.0278187
PC 26:2_26:4	-0.0717945	-0.146172	-0.467078	-0.0434856	-0.0499382	0.0955277	0.362492	-0.0367584	0.164362	0.512575	0	-0.0965538	0.154196	0	-0.0854282	-0.134318	0	0.299929
PC 28:0	-0.0541992	-0.153849	-1.0602	0.098402	0.164402	0.246925	0.329958	-0.311806	0.0877113	0.099638	0	-0.266228	-0.105421	0.0147572	0	0	-0.330038	0.722616
PC 30:0	0.0337963	0.202892	-0.393509	0.014267	0.390169	0.157392	0.0222054	-0.106949	0.106468	0.125528	0	-0.0241699	-0.0335293	0	0.0667553	-0.0375271	0	0.0548687
PC 30:1	-0.084053	-0.000629425	-0.790609	-0.259373	0.039114	-0.00775146	0.66292	0.0138626	0.430529	0.150539	0	-0.0982075	0.29406	-0.0505371	0	-0.189106	0	0.681994
PC 32:1 RT:7.023	0.000226974	-0.378819	-1.14329	0.214859	0.11466	0.240711	0.604908	0.2635	0.591421	0	0.0726643	-0.342924	0.216177	0	-0.00918961	0	-0.324633	0.393637
PC 32:1 RT:8.352	-0.0462074	0.335293	-0.761429	-0.0946312	-0.247307	-0.0552311	0.169844	0.0300732	0.120626	0.289534	0	-0.030674	0.298428	-0.0274677	0	-0.058691	0	0.348789
PC 32:2 RT:5.791	0.299295	0.172062	-0.882984	-0.235878	-0.326441	-0.135258	0.651472	0.061079	0.522961	0.550814	0	-0.131977	-0.119398	0.145082	0	-0.019722	0	0.738897
PC 32:2 RT:6.279	0.0271645	-0.0574627	-0.924046	0.112013	-0.0269108	0.150423	0.724695	0.124893	0.676573	0.17375	0	-0.295237	0.270159	0	-0.101089	-0.260977	0	0.437418
PC 32:2 RT:7.203	-0.0678787	0.281311	-0.943796	-0.163925	-0.415985	-0.163977	0.26302	-0.0797443	0.323065	0.424154	0	-0.0847073	0.182745	-0.0429249	0	0	-0.104284	0.42647
PC 34:0	-0.299166	-0.149948	-0.981041	-0.334414	-0.474558	-0.325817	-0.0483799	-0.203075	-0.135887	0.0152893	-0.0633945	0	0.0746498	-0.196795	0	-0.005867	0	0.212818
PC 34:1	0.149902	-0.0727959	-1.06821	0.155891	-0.00846481	0.256052	0.261389	0.0403252	0.118559	0.443493	-0.0281105	0	0.13489	-0.0258789	0	0	-0.309324	0.451082
PC 34:2	-0.028204	-0.287449	-0.542559	-0.432386	-0.224794	-0.244354	0.0391693	-0.283394	-0.073576	0.133936	-0.00910187	0	0.110144	0	-0.0557976	0	-0.225309	0.0976009
PC 34:3 RT:5.917	0.012888	-0.0866413	-0.752632	-1.18953	-0.937849	-1.01193	0.268175	-2.35729	0.0613079	0.487061	-0.199146	0	0	-0.0796642	0.0534706	0	-0.0944405	0.0670242
PC 34:3 RT:6.301	0.168634	0.148228	-1.036	-0.471703	-0.493618	-0.328482	0.672464	0.153484	0.509706	0.454449	0	-0.236164	0	-0.103546	0.0364265	-0.108454	0	0.539278
PC 34:3 RT:6.455	0.145384	0.0119953	-0.859829	-0.0747433	-0.256811	-0.0235233	0.575659	-0.345821	0.489731	0.401031	0	-0.237841	0.118477	0	-0.0625133	-0.24152	0	0.636557
PC 34:4	-0.689934	-0.0323105	-0.748323	-1.25698	-0.0333595	-0.132349	0.532499	-0.0830021	0.242428	0.496513	0	-0.318094	0.216154	0	-0.859028	-0.0286808	0	0.558741
PC 36:0 RT:10.426	0.00801659	-0.774365	-1.11642	0.0746231	-0.43059	0.27813	0.228773	0.11227	0.457106	0.182163	0	-0.568792	-0.516737	0.0382195	0	0	-0.412287	0.60598
PC 36:3 RT:7.012	0.428425	0.422976	-0.715431	-0.235968	-0.416132	-0.284334	0.288839	-0.409397	-0.210089	0.727104	-0.717554	0	-0.515184	0.0272942	0	-0.71764	0	0.308069
PC 36:5	0.094574	-0.182747	-0.838511	-0.0171318	0.467413	0.0187378	0.45892	0.106779	0.354134	0.237122	0	-0.300995	0.136978	-0.00537682	0	0	-0.0330048	0.197628
PC 36:6	0.0665588	0.173334	-0.597349	-0.0817699	-0.217545	-0.00692177	0.270859	-0.158497	-0.0562935	0.222643	0	-0.205097	-0.165319	0	0.0606289	-0.489677	0	0.399227
PC 38:1	0.0571442	-0.0934124	-1.15985	-0.00591087	-0.332941	0.0329762	0.545271	0.0195103	0.324755	0.348261	0	-0.0632057	0.197603	-0.0291634	0	0	-0.0834255	1.07628
PC 38:2	-0.0333881	-0.110605	-0.593084	-0.194763	-0.285051	-0.166975	-0.192944	-1.12618	-0.349495	0.234991	-0.102449	0	0.0198364	0	-0.0126534	0.000450134	-0.447536	0
PC 38:4 RT:7.591	0.0484734	0.0102844	-0.459505	-0.13168	-0.101826	0.000419617	-0.0282021	-0.440043	-0.0342865	0.271931	0	-0.128273	0.0302544	-0.0329666	0	0	-0.312727	0.129314
PC 38:4 RT:9.149	0.285872	0.245092	0.318235	-0.121925	-0.490614	-0.103748	0.014513	0.0459213	-0.328091	0	-0.0472374	0.174545	-0.15996	0.0080986	0	0.565683	0	-0.00122643
PC 38:5 RT:6.859	0.0818825	-0.0756874	-0.758741	-0.0452499	-0.0717735	0.00616074	0.0455723	-0.0619125	0.0237961	0.250578	0	-0.190275	0.0792561	-0.00856781	0	0.0368271	-0.241842	0
PC 38:5 RT:7.238	0.142614	0.0763359	-0.682501	0.000101089	-0.210566	-0.00335884	-1.00457	-0.223377	-0.951597	0.283686	0	-0.111887	0.122787	-0.0984058	0	0.0424194	-0.196663	0
PC 38:7	0.0288601	-0.222847	-0.577705	-0.451008	-0.32612	-0.307732	0.658474	0.459349	0.325241	0.364752	0	-0.327765	0.238079	-0.0685253	0	0	-0.0426235	0.296528
PC 40:0	-0.0223751	-0.543465	-1.08091	0.0607109	-0.114346	0.0703144	0.353701	0.078516	0.316465	0.236736	-0.234531	0	0.0379143	-0.0294991	0	0	-0.314133	0.737638
PC 40:1	-0.167076	-0.458076	-1.02208	-0.3584	-0.346813	-0.292297	0.0302048	-0.17285	0.109264	0.122444	-0.00497437	0	0.253668	0	-0.0733376	0	-0.346823	0.41049
PC 40:2	0.176855	-0.127144	-0.999256	0.132893	-0.374571	0.196209	0.318537	0.177769	-0.0550575	0.674908	0	-0.0999508	0.205435	-0.290192	0	-0.570108	0	0.320339
PC 40:4	0.0977287	-0.0280514	-0.733854	-0.133343	-0.071415	-0.104067	0.211498	-0.128977	0.127556	0.254213	0	-0.0802555	0.00974655	-0.00656891	0	0	-0.0971279	0.28837
PC 40:5	0.216873	-0.0568142	-0.652046	-0.282976	-0.294876	-0.199162	-0.0314713	-0.102997	-0.0562191	0.459183	0	-0.120625	0.0509624	-0.00686455	0	0	-0.279484	0.0670319
PC 40:6	0.131374	0.125776	-0.988834	0.0105305	-0.035984	0.119617	0.483463	-0.727276	0.353979	0.4058	0	-0.332264	0.227919	0	-0.0291653	0	-0.308516	0.306
PC 40:7	0.447178	0.294926	-0.417438	-0.229485	-0.388989	-0.227079	0.106178	0.00982094	0.116447	0.719997	-0.148182	0	0.0271416	0	-0.020792	0	-0.0454273	0.0228958
PC 40:8	0.463388	0.236124	-0.67268	-0.239126	-0.284983	-0.112652	0.343756	0.0116005	0.241156	0.568577	0	-0.0579681	0.090168	-0.167318	0	-0.212305	0.0465698	0
PC 42:1	-0.213816	-0.482792	-1.12973	-0.272142	-0.358099	-0.228357	0.240267	0.0747833	0.460756	0.259319	0	-0.0614681	0.238562	0	-0.0481472	0	-0.312313	0.589178
PC 42:10	0.439516	0.0579567	-0.766935	-0.0609016	0.0797062	0.00316048	0.700817	0.498724	0.715244	0.652885	0	-0.361816	0.248737	0	-0.0597191	0.103022	0	-0.587162
PC 42:2 RT:11.710	-0.0540619	-0.135431	-0.832111	0.042038	-0.0777607	0.096941	0.0564766	-0.18936	0.0545349	0.174965	-0.033165	0	0.0965672	-0.0163364	0	0	-0.516357	0.205835
PC 42:2 RT:12.296	0.0587177	-0.12117	-0.993471	-0.0200996	-0.16452	0.0511017	0.281076	-0.0811119	-1.42024	0.362419	-0.13698	0	0.142237	-0.0347252	0	0	-0.356419	0.603336
PC 42:4	0.181723	0.0568848	-1.26294	0.167908	-0.0147648	0.177206	0.775234	-0.0195446	0.588303	0.393391	0	-0.256727	0.219845	-0.0640545	0	-0.173895	0	0.622547
PC 42:5	0.00165558	-0.233252	-0.834017	-0.239557	-0.350239	-0.224558	0.248758	0.0356331	0.150112	0.391523	0	-0.102955	0.0920219	-0.0169659	0	-0.228132	0	0.23987
PC 42:6	0.601047	-0.0574436	-0.74011	-1.03616	-0.549219	0.0736389	-0.516157	-0.0486374	-0.434876	-0.205996	0.197018	0	-0.219967	0	0.173513	0	-0.0870285	0.159597
PC 42:9	0.082056	-0.00749207	-0.590311	-0.0637283	-0.157574	-0.0297146	0.150372	0.187931	0.206661	0.176889	0	-0.117323	0	0.000440598	-0.0112934	0.16679	-0.0808945	0
PC 44:1	-0.18568	-0.468966	-0.487799	0.23658	0.103268	0.223507	0.137663	0.0856876	0.371445	0.182138	-0.0797367	0	-0.118833	0	0.300257	0	-0.433704	0.467012
PC 44:2	0.210312	-0.105017	-0.739468	0.0602036	-0.226671	-0.00836372	0.117718	0.217918	0.586082	0.270016	-0.162138	0	0.315805	0	-0.0958939	0	-0.328918	0.762589
PC 44:4	-0.153173	-0.370659	-0.728086	-0.102476	-0.0529366	-0.00347137	0.0563622	-0.121925	0.126032	0.220634	-0.204271	0	0	-0.0520916	0.233191	0	-0.465689	0.251341
PC 44:5	-0.289057	-0.534786	-0.622559	-0.532116	-0.317595	-0.351313	0.0478477	0.0224018	0.159363	0.248116	-0.159962	0	0.0492306	0	-0.171932	0	-0.255554	0.106197
PE 14:0_22:6	-0.23241	-0.449362	-1.2096	0.20615	-0.0526142	0.137232	0.370491	-0.0214825	0.264181	0	0.00306892	-0.328846	0.288481	0	-0.0596523	0	-0.162668	0.446571
PE 16:0_16:0	0.0306854	-0.208918	-0.569658	0.0485439	-0.0979195	0.0184917	-0.0245399	-0.0794868	-0.00598907	0.223242	-0.106844	0	-0.235519	0	0.0285873	0.567354	-0.210613	0
PE 16:0_16:1	-0.0595493	-0.195009	-0.460821	-0.0627613	0.00287056	-0.265158	0.0631123	-0.199787	-0.134275	0.0403671	-0.555351	0	-0.106205	0.0735626	0	0.416718	-0.374208	0
PE 16:0_18:0	0.0620194	-0.0131817	-0.631521	0.116358	-0.0646915	0.116531	-0.143032	-0.333916	-0.0621357	0.33341	0	-0.0104179	-0.0392571	0.0217648	0	0.162334	-0.412622	0
PE 16:0_18:1	0.105358	-0.0306015	-0.456877	0.133354	-0.0440254	0.135778	-0.0493832	-0.193897	-0.0474949	0.223022	-0.0665016	0	-0.115072	0.0347805	0	0.365074	-0.203396	0
PE 16:0_18:2	-0.0693455	-0.400497	-0.705015	0.0439758	0.0378189	-0.00366402	-0.0448742	-0.202644	0.0607586	0.0198364	0	-0.0449219	-0.116859	0.0503006	0	0.262445	-0.340376	0
PE 16:0_20:3	0.0777092	-0.0590153	-0.596813	0.000228882	-0.0818234	-0.0805016	0.0571575	-0.351975	0.0172825	0.166157	-0.0246468	0	-0.119125	0.00202751	0	0.358984	-0.212364	0
PE 16:0_20:4	0.0518932	-0.0355129	-0.78503	-0.144787	-0.279364	-0.155392	-0.164206	-0.31094	-0.0933762	0.255863	-0.252825	0	-0.180927	0	0.0299683	0.205162	-0.351854	0
PE 16:0_20:5	0.266493	0.00535965	-0.787027	-0.631891	-0.607811	-0.621794	0.206703	-0.25259	0.0439548	0.564949	-0.098671	0	-0.319223	0	0.0399647	0.186045	-0.221245	0
PE 16:0_22:6	-0.0231819	-0.203617	-0.482536	-0.0891247	-0.134077	-0.0971012	-0.114065	-0.201296	-0.0983143	0.0825024	-0.181078	0	-0.185715	0	0.0292358	0.529459	-0.236223	0
PE 16:1_18:1	0.0487614	-0.208756	-0.685709	-0.132523	-0.127867	-0.126211	-0.0602913	-0.194736	-0.0724487	0.169575	-0.0129929	0	-0.0461884	0	0.0235043	0	-0.386421	0.0055809
PE 18:0_18:1	0.710684	0.54742	-0.106197	-0.124945	0.12528	0.656565	0.337198	-0.250311	0.0584145	-0.0618382	0	0.441586	-0.429169	0.424135	0	0	-0.547716	0.650616
PE 18:0_18:2	0.643581	0.421858	-0.176798	0.569281	0.52091	-0.936007	-0.0390606	-0.244858	-0.100052	0.748306	-0.0280914	0	0	0.60722	-0.841164	0.119404	-0.181843	0
PE 18:0_20:1	-0.395605	-0.374086	-0.747862	0.42627	0.432873	0.693399	0.560314	0.247986	0.35499	0.0847759	-0.20311	0	0	0.077795	-0.113523	0	-0.215424	0.345745
PE 18:0_20:3 RT:8.534	-0.101278	-0.301201	-0.531179	0.0231648	0.0983753	0.0565453	-0.0545387	-0.275337	-0.0613346	0.120619	-0.170858	0	-0.0282116	0	0.028801	0.0152149	-0.421814	0
PE 18:0_20:3 RT:8.905	0.0623779	-0.12479	-0.60494	-0.270622	-0.170546	-0.0240726	-0.0566521	-0.207779	-0.323624	0.201908	-0.0356255	0	-0.111641	0	0.0396233	0.0757484	-0.229158	0
PE 18:0_22:4	-0.156206	-0.615713	-1.12393	-0.0726509	-0.159334	-0.031435	-0.622782	-0.072176	-0.204226	0.0566902	-0.5341	0	0	-0.406763	0.141521	0.0727196	-0.402079	0
PE 18:0_22:6	-0.0883255	-0.249001	-0.502008	-0.0920639	-0.127363	-0.101851	-0.0983181	-0.157303	-0.0947113	0.0339947	-0.242714	0	-0.189703	0	0.0236874	0.56329	-0.222166	0
PE 18:1_18:1	0.142052	-0.142405	-0.738478	-0.0420456	-0.0269566	-0.0671272	0.220373	-0.324289	0.148136	0.237978	-0.554975	0	-0.166384	0.0330219	0	0.558405	0	-0.144257
PE 18:1_18:2	0.0329285	-0.0149956	-0.836599	-0.227394	-0.411871	-0.228733	-0.160091	-0.342932	-0.122988	0.25153	-0.381823	0	-0.217808	0	0.019989	0.357786	-0.371714	0
PE 18:1_20:1	-0.175323	-0.274677	-0.56076	-0.104149	-0.132402	-0.113096	-0.175442	-0.235701	-0.130631	0.00200081	-0.225201	0	-0.149839	0	0.0116215	0.463104	-0.296757	0
PE 18:1_20:4	0.293625	0.14798	-1.21143	-0.081831	-0.241028	-0.0469418	0.109533	-0.701845	0.202646	0.549318	-0.166788	0	-0.20027	0.0563011	0	0.240753	-0.145996	0
PE 22:0_18:1	0.0551605	-0.100786	-0.581028	-0.108875	-0.15489	-0.240889	-0.166187	-0.689024	-0.277256	0	-0.0610142	0.232437	-0.0768375	0	0.0311279	0	-0.563744	0.114935
PE 22:4_22:6	0.608553	0.501045	-1.07876	-0.825989	-0.117546	-0.131788	0.310427	0.289532	0.536392	0.873657	0	-0.0466804	0	-0.00332069	0.0769005	0.44264	0	-0.0880451
PE 36:0	0.323168	0.389259	-0.402287	0.530205	0.130905	0.65033	-0.0267868	-0.259245	-0.195774	0.182513	-0.0402937	0	-0.0792637	0	0.153067	0.244414	-0.256145	0
PE 36:5	0.0303555	-0.271793	-0.80084	-0.640425	-0.634651	-0.643391	0.174313	-0.433382	0.07127	0.306549	-0.16934	0	-0.325609	0	0.00701904	0.234921	-0.18309	0
PE 38:4 RT:7.546	0.198023	0.0127048	-0.576963	-0.0726452	-0.084053	-0.0941486	-0.0974388	-0.481102	-0.0875015	0.344574	0	-0.0351505	-0.121773	0.0103817	0	0.20813	-0.386024	0
PE 38:4 RT:8.236	0.053793	-0.0424404	-0.601879	-0.0411587	-0.132112	-0.0529842	-0.0876274	-0.228519	-0.0733509	0.215828	-0.13545	0	-0.169037	0	0.0252666	0.313269	-0.380091	0
PE 38:5	0.146543	-0.135357	-0.850525	-0.0447617	-0.190796	-0.0796833	0.0660629	-0.213062	-0.0174923	0.375132	0	-0.0717011	-0.0357761	0	0.02038	0.131189	-0.3123	0
PE 40:3	0.0190563	-0.0889721	-0.951364	0.0377789	-0.0138302	0.0749073	-0.0730686	-0.396069	0.114325	0.30024	0	-0.00636482	0	0.040617	-0.0050106	0.0622101	-0.347504	0
PE 40:4	-0.0184841	-0.109255	-0.703247	-0.0957947	-0.147879	-0.104677	-0.125332	-0.423672	-0.164211	0.170063	-0.113077	0	-0.139912	0	0.0239449	0.219616	-0.39266	0
PE 40:5	0.0837784	-0.140785	-0.556995	-0.0824642	-0.228516	-0.137566	-0.0768032	-0.180609	-0.0247211	0.136229	-0.126352	0	-0.151114	0	0.0213375	0.280094	-0.260796	0
PE 40:8	1.32481	0.992653	1.02132	0.116453	0.0257797	-0.0885868	-0.78927	0.505678	-0.302937	0	1.08775	-0.0406723	-1.18875	0	0.663301	0	0.0572071	-0.55068
PE 42:1	-0.229508	-0.420288	-0.957084	-0.206506	-0.216984	-0.176164	-0.0394135	-0.18248	0.149071	0	-0.43642	0.0566483	-0.0707111	0	0.147743	0.193306	-0.45244	0
PE 42:10	0.606003	0.277077	-0.542648	-0.417763	-0.372555	-0.426582	0.175699	0.113255	0.294935	0.820686	-0.0526733	0	-0.314018	0	0.0329304	0.213322	-0.135597	0
PE 42:4	-0.152721	-0.497406	-1.5009	-0.159163	-0.314072	-0.20483	0.184237	-1.36232	0.169413	0.246479	0	-0.561092	0	-0.084734	0.0526409	0	-0.196941	0.245125
PE 42:5	0.0510826	0.103008	-0.763006	-0.28705	-0.125286	-0.00802994	0.165424	0.0643082	0.0886612	0.122278	0	-0.170057	0	-0.222553	0.0161209	0	-0.286892	0.103657
PEtOH 18:1_20:5	-0.512793	-0.244684	-0.578186	0.301857	0.0981712	0.337242	0.0924854	-0.868715	-0.396255	-0.116064	0	0.116381	0.185936	-0.0168304	0	0	-0.835527	0.701298
PG 15:0_18:1(d7)	0	0	0	0	0	0	0	0	0	0	0	0	0	0	0	0	0	0
PG 16:0_16:0	0.231302	-0.0625095	-0.812918	-0.150684	-0.323698	-0.190483	-0.131302	-0.375534	-0.188711	0.249369	0	-0.0440063	-0.467625	0	0.0239696	0.285912	-0.673111	0
PG 16:0_18:1	1.0454	0.936872	0.321959	1.46839	1.30766	1.4403	0.41345	0.219927	0.546293	0.169338	0	-0.00593948	-0.0376968	0.0319157	0	0.121496	-0.716524	0
PG 16:0_22:6	0.21459	-0.0618153	-1.61225	0.0247879	-0.650915	-0.00494385	1.0247	0.64944	1.29818	0.536596	0	-0.863243	0.0411854	-0.442038	0	0	-0.257058	0.975799
PG 18:0_20:4	-0.547476	-0.756298	-1.07502	0.531759	0.601313	0.450037	0.407511	0.237055	0.330887	-0.383593	0.119383	0	0.647574	-0.034132	0	0	-0.101954	0.114847
PS 15:0_18:1(d7)	0	0	0	0	0	0	0	0	0	0	0	0	0	0	0	0	0	0
PS 18:0_20:4	0.374899	0.193123	-0.697567	-0.0475273	-0.198036	-0.361505	0.0827446	0.149797	0.39295	1.09401	-0.272062	0	-0.252642	0.0514507	0	0.388998	-0.091629	0
PS 18:0_22:4	-0.270552	-0.32469	-1.37732	0.0577335	-0.0810719	-0.196018	-0.194925	-1.29039	-0.124687	0.517006	-0.0800362	0	0.0664082	-0.088316	0	0	-0.409687	0.169304
PS 18:1_18:1	-0.168468	-0.248251	-0.931629	-0.597546	0.0331821	0.107809	0.0360947	-0.0850353	-0.0999794	0.509018	-0.682028	0	-0.0968304	0	0.146694	0.569588	0	-0.394707
PS 22:5_22:6	0.276909	-0.266237	-1.12058	0.0820274	-0.113602	-0.121273	0.0885429	0.28273	0.193398	1.07011	-0.304766	0	0	-0.0332146	0.263657	0.0479469	-0.129723	0
PS 22:6_22:6	0.547737	-0.102846	-0.984358	0.0610523	-0.0110626	-0.0785408	0.152277	0.133738	0.241703	1.23135	-0.212822	0	0	-0.0604591	0.047266	0.0845489	0	-0.361765
PS 34:1	-0.0414181	-0.27206	-0.915991	0.216482	0.197128	0.0892067	0.103182	-0.0739803	-0.00665855	0.581167	-0.219519	0	-0.053978	0	0.161663	0.179224	-0.186333	0
PS 36:1	-0.210503	-0.218206	-1.03605	0.32155	0.165899	0.152828	-0.930336	-1.56702	-0.655891	0.484983	-0.287651	0	0	-0.0277233	0.0999565	0.37921	-1.09008	0
PS 36:4	-0.12678	0.0889874	-1.15158	0.626665	-0.371611	0.400957	0.482779	-0.25705	0.14823	0.429781	0	-0.0425434	-0.19483	0	0.357742	0.246786	0	-0.427637
PS 38:3	0.00218964	-0.128613	-0.80468	0.0396481	-0.398384	-0.097393	-0.159899	-0.0939331	-0.129002	0.609421	-0.325665	0	-0.0602493	0	0.23275	0.272732	-0.0719948	0
PS 38:6	-0.733208	-0.466267	-1.32928	-0.467413	-0.638363	-0.561802	-0.00689507	-0.188721	-0.586166	0	-0.21452	0.185827	-0.251993	0	0.114143	0	0.0676403	-1.06105
PS 40:5	0.26581	-0.0565529	-0.576576	0.0730095	-0.0209465	-0.980927	-0.193714	0.517311	0.182629	0.9485	-1.34359	0	-0.733808	0.0205231	0	1.22714	-0.159712	0
PS 40:7 RT:4.174	-0.688463	-0.971659	-1.50361	-0.240162	-0.190447	-0.469349	-0.70311	-0.366026	-1.32196	0.314264	-0.423412	0	-0.351162	0	0.138041	0.0776215	-0.392855	0
PS 40:7 RT:5.075	0.0800018	-0.0148277	-0.577576	0.314081	0.222166	0.167547	-0.0991268	-0.203815	-0.0892124	0.972155	0	-0.0332336	0	-0.048193	0.128424	0.12458	0	-0.385893
PS 42:10	0.73241	-0.168613	-0.895256	0.0562534	0.0766335	-0.112062	0.143038	0.140963	0.48056	1.50184	0	-0.0695839	-0.040657	0	0.0620537	0	0.0910263	-0.70656
SHexCer d18:1_16:0	0.317499	0.143459	-0.366661	0.449423	0.30233	0.427689	-0.297014	-0.279612	-0.664377	-0.0305481	0	0.309284	-0.276028	0	0.102388	0.220348	-0.822786	0
SHexCer d18:1_24:0	0.579939	0.293091	-0.058403	0.0386353	0.482422	0.57202	0.0690975	-0.469641	0.0154972	-0.124762	0	0.384804	-0.29566	0.234846	0	0.748711	-0.292322	0
SM d18:1_18:1(d9)	0.117964	-0.424303	-0.161837	0.283951	0.135183	0.251675	0.216572	-0.0239162	0.149284	0.224157	-0.00128365	0	0.0943317	-0.020855	0	-0.243639	0.0550461	0
SM d32:1	0.29418	-0.0815411	-1.499	0.387764	0.0493794	0.282488	-0.0174026	-0.645025	-0.261278	0.35405	0	-0.266333	-0.0368309	0.145117	0	0	-0.799974	0.407536
SM d34:0	-0.206276	-0.262678	-0.820284	0.104616	-0.0230656	0.0639286	0.0528507	-0.375092	-0.19961	0	-0.169306	0.0279865	-0.151339	0	0.0545921	0.501766	-0.312378	0
SM d34:1	-0.0648365	-0.135954	-0.806169	0.143539	-0.00754929	0.149145	-0.025547	-0.38039	-0.122404	0.128592	-0.0986824	0	-0.0794067	0	0.0303173	0.168245	-0.44187	0
SM d34:2	0.194864	0.13726	-0.651817	-0.0219002	-0.217783	-0.314533	-0.365255	-0.521215	-0.147295	0.0576649	0	-0.37072	0.0837212	0	-0.279194	0.0655289	-0.552193	0
SM d36:0	0.220205	0.0390224	-0.866106	0.255783	-0.0204258	0.27347	-0.111652	-0.286198	-0.0563355	0.296604	-0.0622425	0	-0.0500221	0	0.0293159	0.171963	-0.294991	0
SM d36:1	-0.0637054	-0.215612	-0.355532	0.0948391	-0.0854111	0.00817299	-0.160891	-0.127455	-0.14896	0	-0.218595	0.0399437	-0.210537	0	0.11062	0.628233	-0.179476	0
SM d36:2	0.289881	-0.269699	-1.02792	-0.0897598	-0.0616226	-0.0916977	-0.134064	-0.313658	-0.0311451	0.351559	-0.0471725	0	-0.00351334	0	0.0124435	0	-0.326534	0.0463371
SM d38:1	0.00195694	-0.124292	-0.467039	-0.00527573	-0.125057	-0.0113049	-0.110977	-0.15048	-0.102425	0.101496	-0.114742	0	-0.18959	0	0.0134506	0.516088	-0.228466	0
SM d38:2	-0.0893669	-0.206985	-0.25589	-0.11965	-0.124189	-0.115355	-0.153707	-0.152426	-0.125162	0	-0.102448	0.142746	-0.243206	0	0.0130196	0.751352	-0.1833	0
SM d40:0	-0.254204	-0.414331	-1.06592	-0.126125	-0.201281	-0.0665188	0.0504646	-1.51142	-0.205324	0.122627	-0.22739	0	0.000320435	-0.0437222	0	0	-0.783329	0.39938
SM d40:1	-0.132858	-0.0628891	-1.15847	0.0736542	-0.201801	0.0822125	0.063736	-0.563503	-0.212074	0.173655	-0.0988789	0	-0.0292568	0	0.0235367	0	-0.582127	0.0935116
SM d40:2	-0.140633	-0.28882	-0.554792	-0.13871	-0.148045	-0.135645	-0.161465	-0.234947	-0.131451	0.0134048	-0.209061	0	-0.188097	0	0.00775528	0.436211	-0.293804	0
SM d42:0	-0.346891	-0.604885	-1.4707	-0.0435886	-0.0196304	0.0306969	-0.497274	-0.801277	-0.502796	0.0973587	-0.479696	0	0	-0.242834	0.0905514	0	-0.762083	0.122873
SM d42:1	-0.306501	-0.42037	-1.34699	0.132633	-0.0584087	0.149725	0.00834084	-0.487576	-0.238338	0	-0.215675	0.0218201	0	-0.0250053	0.11076	0	-0.633173	0.244623
SM d42:2	-0.183025	-0.388838	-1.58404	0.165781	-0.221905	0.15526	0.14077	-0.272753	0.0312672	0.226374	-0.152674	0	0.039032	-0.0778255	0	0	-0.463413	0.624666
SM d42:3 RT:7.157	-0.0279007	-0.109781	0.0607758	-0.136909	-0.156189	-0.147518	-0.0468197	-0.172228	-0.0650997	0	-0.139473	0.0451221	-0.254313	0	0.0415268	0.314386	0	-0.0601826
SM d42:3 RT:9.265	-0.281424	-0.117413	-0.844301	0.0595474	-0.147367	0.269445	-0.199749	0.0750256	0.204315	0.172064	-0.309748	0	0	-0.0388069	0.187565	0.702517	0	-0.107151
SM d44:2	-0.481567	-0.583395	-1.42799	-0.281719	-0.402822	-0.24889	0.00100708	-0.539528	-0.0318279	0.298504	-0.0587769	0	0.162306	-0.00713348	0	0	-0.641657	0.546713
TG 12:0_12:0_12:0	0.276642	0.0621872	-0.288301	-0.524166	-0.259176	-0.542843	-0.376434	0.100979	-0.17111	0.228155	-0.337212	0	-0.35821	0	0.0221844	0	-0.695898	0.143166
TG 12:0_12:0_14:0	0.272127	0.0465679	-0.320267	-0.479048	-0.24473	-0.469679	-0.369474	0.0868282	-0.167307	0.2188	-0.294348	0	-0.283459	0.0404224	0	0	-0.681358	0.194889
TG 12:0_14:0_16:0	0.0886402	-0.0962391	-0.320013	-0.132057	0.0546474	-0.0752621	-0.376423	-0.0537853	-0.213306	-0.074398	0.0300045	0	0.214537	0	-0.00434876	0	-0.468224	0.159945
TG 12:0_14:0_18:1	-0.265463	-0.811792	-0.633528	-0.338514	-0.157911	-0.169611	-0.543242	-0.325481	-0.108622	-0.397869	0.801754	0	0	0.0184231	-0.132151	0.0847034	-0.464497	0
TG 14:0_16:0_16:1	-0.014492	-0.800783	-0.735968	-0.287243	-0.52149	-0.272322	-0.62385	-0.314333	-0.180779	-0.216045	1.33725	0	-0.120476	0.0128994	0	0.326826	-0.654419	0
TG 14:0_16:0_18:1	-0.123823	-0.502798	-0.619774	-0.464098	-0.594809	-0.481409	-0.493362	-0.218206	-0.0165596	-0.179119	0.347246	0	-0.00871468	0.0500755	0	0.0728054	-0.445728	0
TG 14:0_16:1_18:1	0.154232	0.00391197	-0.150314	-0.29005	-0.252373	-0.136475	-0.0465775	0.226492	0.196142	-0.0357075	2.04602	0	0	-0.305132	0.344057	0	-0.140991	0.0536594
TG 15:0_18:1(d7)_15:0	0.000118256	5.72205e-06	0	-0.00829315	0	-1.90735e-06	0	0.000242233	9.53674e-06	4.19617e-05	0	-0.0273705	0	-0.000715256	0	0	0	0
TG 16:0_16:0_16:1	-0.172737	-0.843622	-0.679548	-0.45356	-0.890421	-0.619228	-0.460938	-0.0734806	0.10265	-0.0206985	1.56145	0	-0.301008	0.117361	0	0.416101	-0.589497	0
TG 16:0_16:0_18:1	-0.126442	-0.0943718	-0.731508	-0.515568	-0.919138	-0.524895	-0.0164871	0.0442238	0.552605	-0.169746	0.420811	0	-0.0825138	0	0.0119114	0.453293	-0.116817	0
TG 16:0_16:0_22:6	-0.61878	0.327396	-1.59354	-0.781105	-1.81677	-0.76273	-0.0112076	0.0584927	0.480608	-0.295773	0.323164	0	-0.120615	0	0.0102158	0.185564	0	-0.289865
TG 16:0_16:1_16:1	-0.166155	-0.664446	-0.67775	-0.501011	-0.26276	-0.340221	-0.426985	-0.157772	-0.243219	-0.27385	1.56096	0	0	-0.0976753	0.106668	0.107641	-0.645243	0
TG 16:0_16:1_18:1	0.0543575	-0.414532	-0.487537	-0.499651	-0.322905	-0.438532	-0.497639	-0.215897	-0.148233	-0.107424	0.329472	0	-0.0780296	0.0512218	0	0	-0.294689	0.0234241
TG 16:0_18:0_20:4	-0.190481	0.119965	-0.994593	-0.45787	-0.88644	-0.489067	0.112696	0.147875	0.71925	0	0.153296	-0.0968399	-0.011097	0	0.0331287	0.434748	0	-0.0740948
TG 16:0_18:0_22:6	-0.373116	0.277946	-1.22231	-0.546183	-1.6112	-0.470762	0.0477695	-0.0427685	0.533243	-0.168859	0.190229	0	-0.139086	0.210831	0	0.285261	0	-0.132835
TG 16:0_18:1_18:1	0.171017	-0.164255	-0.441368	-0.254848	-0.236395	-0.245243	-0.569986	-0.345045	-0.0807018	0	-0.0617561	0.0147228	0	0.193457	-0.140858	0	-0.33795	0.110344
TG 16:0_18:1_18:2	0.285776	-0.226376	-0.38047	-0.220015	-0.0748177	-0.392586	-0.869982	-0.43891	-0.706699	-0.0811539	0.266388	0	0	-0.0932522	0.0747108	0	-0.379961	0.126041
TG 16:0_18:2_18:2	0.526394	0.0482178	-0.612131	-0.476307	0.0523415	-0.32946	-0.797768	-0.390667	-0.413929	-0.00765419	0	0.0934792	-0.361654	0	0.0991039	0	-0.384006	0.348742
TG 16:1_16:1_16:1	-0.358883	-0.741034	-0.830536	-0.326623	0.125126	-0.278317	-0.208456	0.0556984	-0.0848494	-0.442159	1.69493	0	0	-0.21808	0.270638	1.11259	-0.296061	0
TG 16:1_16:1_18:1	0.137241	-0.413168	-0.446672	-0.206423	0.0250244	-0.469021	-0.500532	0.0443802	0.0883198	-0.309582	0.430357	0	-0.225605	0	0.0179386	0	-0.359503	0.465347
TG 18:0_18:1_20:4	0.498725	0.0823679	-0.27267	-0.272762	-0.508148	-0.167973	-0.63962	-0.249615	0.0295486	1.01842	-0.0680485	0	0	0.268681	-0.415945	0.124644	0	-0.960072
TG 18:1_18:1_18:1	-0.0112934	-0.440607	-0.493219	-0.405069	-0.20274	-0.417139	-0.324541	0.085516	0.0901642	0.0527611	-0.358328	0	-0.226017	0.00883484	0	0	-0.256399	0.424263
TG 18:1_18:1_18:2	0.167938	-0.182755	-0.332226	-0.208536	-0.0660362	-0.258675	-0.545324	-0.323233	-0.161697	0	-0.117458	0.0123138	-0.0952282	0	0.0639267	0	-0.403671	0.297115
TG 18:1_18:2_18:2	0.0825233	-0.207222	-0.47777	-0.0970612	-0.123579	-0.190495	-0.45566	-0.348576	-0.30205	-0.424986	0.19924	0	0	0.0857391	-1.95632	0	-0.530663	0.0452061
TG 18:2_18:2_18:2	0.236567	-0.132301	-0.412146	-0.0883026	0.0502224	-0.312981	-0.620764	-0.344969	-0.244524	0	0.433619	-0.155598	-0.044733	0	0.121471	0	-0.449322	0.052496
TG 40:0	0.215462	0.0173149	-0.324011	-0.350506	-0.123779	-0.361954	-0.327009	0.082243	-0.112658	0.0892715	-0.163212	0	-0.0481071	0.0234985	0	0	-0.583296	0.263306
TG 44:1	-0.240194	-0.773045	-0.57926	-0.350138	-0.0997295	-0.166771	-0.591068	-0.429483	-0.202988	-0.374994	0.825789	0	0.0679646	0	-0.0849094	0.0255527	-0.461464	0
TG 46:2	0.0118675	-0.733828	-0.597532	-0.221193	-0.0944843	-0.345762	-0.6626	-0.0102539	-0.108944	-0.251633	1.67978	0	-0.0788403	0.00648117	0	0.499323	-0.667648	0
TG 48:0	-0.490894	-0.0760574	-1.02964	-0.690269	-1.71831	-0.663624	0.462875	0.404552	1.12296	-0.232567	0.874073	0	-0.156797	0.0348873	0	0.5105	-0.289047	0
TG 52:4	0.508154	0.037178	-0.624487	-0.478127	0.0749798	-0.318449	-0.564604	-0.314333	-0.216709	-0.02001	0	0.330133	-0.334066	0	0.20944	0	-0.177889	0.542408
TG 54:3	-0.0112934	-0.440607	-0.493219	-0.405069	-0.20274	-0.417139	-0.324541	0.085516	0.0901642	0.0527611	-0.358328	0	-0.226017	0.00883484	0	0	-0.256399	0.424263
TG 54:4	0.200193	-0.1259	-0.261948	-0.212786	-0.0601025	-0.238657	-0.543138	-0.166269	-0.168627	0.0762844	-0.0733414	0	-0.0899887	0	0.0485592	0	-0.364832	0.301172
TG 54:6	-0.618858	0.350063	-1.59354	-0.758942	-1.79461	-0.748913	-0.0122547	0.0427704	0.458124	-0.297771	0.323164	0	-0.0984516	0	0.0321884	0.192043	0	-0.305031

## Sheet: NegIon
Compound	NegIon_3m_MT_25_1: Log2(normalized)	NegIon_3m_MT_44_1: Log2(normalized)	NegIon_3m_MT_47_1: Log2(normalized)	NegIon_6m_MT_34_1: Log2(normalized)	NegIon_6m_MT_45_1: Log2(normalized)	NegIon_6m_MT_55_1: Log2(normalized)	NegIon_P30_MT_12_1: Log2(normalized)	NegIon_P30_MT_59_1: Log2(normalized)	NegIon_P30_MT_60_1: Log2(normalized)	NegIon_3m_WT_24_1: Log2(normalized)	NegIon_3m_WT_26_1: Log2(normalized)	NegIon_3m_WT_35_1: Log2(normalized)	NegIon_6m_WT_24_1: Log2(normalized)	NegIon_6m_WT_35_1: Log2(normalized)	NegIon_6m_WT_63_1: Log2(normalized)	NegIon_P30_WT_22_1: Log2(normalized)	NegIon_P30_WT_23_1: Log2(normalized)	NegIon_P30_WT_70_1: Log2(normalized)
Cer_AS d26:1_16:0	0.090025	-0.0296307	-0.788694	-0.266775	0.161724	-0.253199	-0.0416412	-0.171537	0.0692406	-0.0749664	-0.291628	-0.242121	-0.0753994	-0.188665	-0.245266	0	-0.341204	0.092041
Cer_AS d34:1	0.0423183	0.084362	-0.191704	-0.481964	0.263237	-0.383146	0.290821	0.185307	0.0739212	-0.375326	0.262846	0.282963	0.0628834	0.15959	0.240168	0.443844	-0.0799847	0
Cer_AS d36:1	-0.575802	-0.680716	-1.41077	-0.686499	-0.626402	-0.711103	0.485722	-0.0916176	0.199474	-0.584684	-0.567701	-0.799026	-0.500895	-0.486841	-0.528727	0.170893	-0.483841	0
Cer_AS d40:1	0.928529	0.12061	-0.560475	0.663609	0.617469	0.617465	0.56269	0.33146	0.466331	-0.00638294	-0.740661	-0.509089	-0.46318	-0.34204	-0.64096	0	-0.716907	0.311048
Cer_AS d42:1	1.2581	0.365334	-0.0628624	0.766209	0.761498	0.795982	0.685406	0.467022	0.611115	0.103811	-0.50749	-0.437267	-0.088892	-0.0872135	-0.188568	0	-0.567858	0.217302
Cer_EODS d20:0_16:0_18:0	0.0774918	0.221087	-0.196784	0.0692139	0.326562	0.153825	0.0210848	-0.0389299	0.0584126	0.203709	0.376651	0.519721	0.345157	0.312666	0.287168	0.332588	-0.145883	0
Cer_NDS d16:0_26:2	-0.74655	-0.0533009	-0.865549	-0.525387	-0.11974	-0.546858	0.0554371	-0.370077	-0.173521	-0.0980473	0.334322	0.214909	0.00166893	0.135088	0.0936966	0.0413914	-0.518406	0
Cer_NDS d18:0_16:0	-0.387461	0.268379	-0.261984	-0.242243	0.419609	-0.243299	0.33564	-0.259869	-0.0911961	-0.196821	0.461588	0.551706	0.54558	0.776989	0.719015	0.638893	-0.10224	0
Cer_NDS d18:0_18:0	-0.459101	0.26465	-0.826582	-0.178875	0.252237	-0.205395	0.33992	-0.296261	-0.0142689	-0.0837822	0.549194	0.212093	0.537962	0.489418	0.449621	0.0687161	-0.399605	0
Cer_NDS d18:0_22:0	-1.08943	-1.15087	-1.84784	-1.45206	-1.1382	-1.45144	-0.0769997	-0.585669	-0.444193	-0.957252	-1.02305	-1.02571	-1.03653	-1.04136	-1.02843	0	-0.809055	0.0878124
Cer_NDS d18:0_23:0	-0.377504	-0.936235	-1.2264	-0.980793	-0.553728	-0.945803	-0.567442	-0.531063	-0.700342	-0.147547	-0.319162	-0.317715	-0.162779	-0.234671	-0.236128	0	-0.769283	0.0495129
Cer_NDS d20:0_18:0	-0.37289	-0.306519	-1.17648	-0.377913	-0.319981	-0.378441	0.028965	-0.419006	-0.260462	-0.25202	-0.239311	-0.422144	-0.196463	-0.2143	-0.219444	0.0010376	-0.723494	0
Cer_NDS d40:1	-0.413591	0.0972786	-0.790842	-0.234673	0.072567	-0.265467	0.268501	-0.0678024	-0.0633736	0.029892	0.364683	0.191689	0.309647	0.420731	0.378893	0.264055	-0.232042	0
Cer_NDS d42:0	-0.812693	-1.13904	-1.49421	-1.38778	-1.0179	-1.33585	-0.33016	-0.484842	-0.345419	-0.908043	-0.966419	-0.911005	-0.975622	-0.992889	-1.00739	0	-0.791542	0.0166702
Cer_NDS d42:1	-0.853006	-0.425205	-1.2	-0.85557	-0.440283	-0.876383	0.148434	-0.203568	-0.156433	-0.461941	-0.0467911	-0.15786	-0.372396	-0.28886	-0.313416	0.142693	-0.382156	0
Cer_NP t18:0_16:0	0.442629	0.402229	-0.156801	0.140055	0.340631	0.00170708	-0.193563	-0.136766	-0.123798	0.15638	-0.128651	0.568211	0.335363	-0.0318546	-0.0375786	0	-0.360868	0.0879974
Cer_NP t18:0_20:0	0.264038	0.0583706	-1.19883	0.203699	0.375589	0.0252228	0.113935	-0.0893021	0.0587673	0.511063	0.10471	-0.218718	0.125631	0.00483131	0.0236816	0.0642815	-0.267143	0
Cer_NP t18:0_22:0	0.388355	0.300591	-0.815865	0.227119	0.559599	0.210756	-0.00208664	-0.129873	0.168644	0.505125	0.174316	-0.0806007	0.13006	0.0282345	-0.030426	0	-0.312071	0.10532
Cer_NS d18:1_16:0	-0.0493278	0.625822	-0.0388088	0.0909882	0.62785	0.09659	0.540037	0.0577011	0.187325	0.278738	1.00008	0.761717	0.541574	0.781263	0.756559	0.735538	-0.356373	0
Cer_NS d18:1_18:0	0.0725803	0.198566	-0.142071	0.109838	0.202591	0.110228	0.160147	-0.0483665	0.0887604	0.217533	0.318977	0.389086	0.173185	0.34021	0.329645	0.585562	-0.253557	0
Cer_NS d18:1_24:1	-0.74655	-0.0533009	-0.865549	-0.525387	-0.11974	-0.546858	0.0554371	-0.370077	-0.173534	-0.0980473	0.334322	0.214909	0.00166893	0.135088	0.0936966	0.0413914	-0.518412	0
Cer_NS d18:1_24:2	-0.804592	0.0203571	-0.956493	-0.719622	-0.186712	-0.735556	0.385223	-0.0938377	0.0795803	-0.277668	0.24758	0.228874	-0.0360851	0.0470066	-0.0355988	0.212873	-0.168089	0
Cer_NS d18:2_16:0	-0.349102	-0.210808	-0.626896	-0.309959	0.141821	-0.308319	0.383276	0.123569	0.343472	-2.58377	0.390802	0.266973	0.053545	0.290007	0.260435	0.396194	-0.0229759	0
Cer_NS d18:2_18:0	-0.233974	-0.513203	-0.587498	-0.172798	-0.0687008	-0.162434	0.153131	-0.00754356	0.196457	-0.0268631	0.232029	0.0968208	-0.117661	-0.0453072	-0.0673142	0.371483	-0.210878	0
Cer_NS d18:2_20:0	-0.15193	-0.0672226	-0.712673	-0.0496483	0.201845	0.108458	0.411224	0.0246029	0.302774	0.0770397	0.45731	0.115187	0.300186	0.330286	0.47283	0	-0.126007	0.00836563
Cer_NS d18:2_22:0	-0.526224	0.978985	-0.0764294	-0.277506	0.754036	-0.448483	0.92098	0.526747	0.550917	0.0369701	1.25027	1.02386	0.957954	1.17863	1.10967	0	0.710442	-0.21583
Cer_NS d20:1_18:0	0.139145	0.505856	-0.36727	0.390461	0.523829	0.377035	0.309992	-0.118589	-0.0147743	0.439972	0.739511	0.522123	0.724148	0.788631	0.765003	0.280231	-0.347965	0
Cer_NS d42:1	-1.21092	-0.534624	-1.51465	-1.28545	-0.745945	-1.27845	0.0417576	-0.608444	-0.317726	-0.707094	-0.314175	-0.368921	-0.549116	-0.433905	-0.500576	0	-0.719576	0.171368
Cer_NS d42:2	-0.73707	-0.0439091	-0.856083	-0.515932	-0.110254	-0.537432	0.0651608	-0.360634	-0.163948	-0.0887051	0.343779	0.224411	0.0111332	0.144608	0.103149	0.0508633	-0.508944	0
Cer_NS d44:1	0.568096	-0.148031	-0.305222	-0.0622196	0.261505	-0.0306034	0.864084	0.36445	0.064661	-0.110762	-0.155281	0.0878429	0.0727482	0.120993	-0.00648499	0	-0.488503	0.0791931
Cer_NS d46:1	1.55866	0.605075	0.723315	0.898017	1.14957	0.972821	1.72699	0.943954	0.465676	0.386633	0.31066	0.637603	1.00054	0.937192	0.886323	0.402461	-0.345499	0
CL 18:0_18:2_18:0_18:2	0.193205	-0.467609	-1.13302	-0.0211372	-0.235645	0.0233212	0.0083065	-0.111126	0.486473	0.118311	-0.541857	-0.819828	-0.161671	-0.519301	-0.393372	0	-0.682046	0.339741
EtherPC 18:0e_16:0	-0.11912	-0.236162	-1.10477	-0.440142	-0.33324	-0.0927944	0.138924	-0.214888	0.257578	0.00943184	-0.154152	-0.302761	-0.506519	-0.217442	-0.246201	0.247845	-0.252453	0
EtherPC 18:1e_16:0	-0.783018	-0.719093	-1.55999	-0.840778	-0.889704	-0.800552	-0.0811024	-0.38842	0.0239334	-0.755268	-0.815796	-1.09692	-0.827349	-0.801517	-0.789047	0.10486	-0.589115	0
EtherPE 16:0e_20:4	0.13402	-0.0745716	-1.36624	0.157049	0.102013	0.170231	0.24655	-0.159056	0.358059	0.144091	-0.139839	-0.401005	0.136053	0.210909	0.208849	0	-0.274471	0.204624
EtherPE 16:0e_22:6	0.274765	-0.0278721	-0.733839	0.272419	0.231352	0.276314	0.0855007	-0.20998	0.182287	0.366545	-0.0122433	-0.180763	0.261894	0.375525	0.32983	0.204512	-0.327097	0
EtherPE 16:1e_16:0	-0.460224	-0.600935	-1.34724	-0.446753	-0.555855	-0.466967	0.0255756	-0.090744	0.0969486	-0.355406	-0.540247	-0.686211	-0.541798	-0.442003	-0.450043	0.204237	-0.295734	0
EtherPE 16:1e_16:1	-0.954081	-0.942535	-1.83887	-1.0741	-1.20437	-1.04584	0.0167427	-0.305664	-0.0116768	-0.864683	-1.11909	-1.07086	-1.21153	-1.09327	-1.11633	0.104898	-0.559963	0
EtherPE 16:1e_18:1	-0.482929	-0.58975	-1.43945	-0.626497	-0.783966	-0.624775	-0.0523624	-0.322279	-0.00936127	-0.35751	-0.623716	-0.59977	-0.799238	-0.715429	-0.713964	0.0527496	-0.564342	0
EtherPE 16:1e_18:2	-0.731102	-0.817762	-2.42074	-0.928293	-1.16533	-0.930042	0.370182	0.0890045	0.451792	-0.643398	-1.81377	-1.13496	-1.02089	-0.872206	-0.926376	0	-0.238708	0.380539
EtherPE 16:1e_20:3	0.135271	-0.072897	-1.35612	0.168324	0.115627	0.189011	0.251072	-0.15214	0.358877	0.154013	-0.13825	-0.395916	0.0861645	0.211721	0.211239	0	-0.25592	0.212513
EtherPE 16:1e_20:4	-0.437832	-0.707563	-1.72298	-0.458611	-0.61734	-0.424345	0.33963	-0.0209122	0.354933	-0.384874	-0.65868	-0.891951	-0.496981	-0.515446	-0.538519	0	-0.157896	0.192413
EtherPE 16:1e_22:4	-0.414694	-0.65678	-1.38695	-0.480696	-0.509024	-0.45182	0.0631924	-0.197905	0.217632	-0.318909	-0.533867	-0.657452	-0.493738	-0.416334	-0.421947	0.157537	-0.362444	0
EtherPE 16:1e_22:6	-0.0218983	-0.4006	-1.4929	-0.0480423	-0.263756	-0.0490265	0.384546	0.00136757	0.373861	0.0704765	-0.0163841	-0.593584	0.0546589	-0.00397301	0.0147648	0	-0.148935	0.190645
EtherPE 16:1e_24:4	-0.730007	-0.968504	-1.85768	-0.74222	-0.827106	-0.803837	0.133051	-0.236282	0.0503654	-0.688494	-0.934177	-1.03682	-0.865829	-0.924013	-0.910574	0.00161171	-0.383127	0
EtherPE 18:0e_22:4	-0.250538	-0.35346	-1.24604	-0.289749	-0.134708	-0.234901	0.0164356	-0.400053	0.160929	-0.0498333	-0.258245	-0.516195	-0.194134	0.024189	-0.00724411	0.122852	-0.459019	0
EtherPE 18:0e_22:6	0.167477	0.123621	-0.594257	0.397753	0.244013	0.390633	0.108908	-0.206942	0.207155	0.455114	0.130589	0.00540733	0.336411	0.517479	0.18207	0.291901	-0.316231	0
EtherPE 18:1e_16:0 RT:10.009	-0.105673	-0.232489	-1.18586	0.0340023	-0.247313	0.0271969	-0.0277119	-0.231777	0.0819988	0.0378551	-0.185522	-0.329378	-0.119356	-0.0912056	-0.0710316	0.124367	-0.348864	0
EtherPE 18:1e_16:0 RT:8.965	-0.518492	-0.95109	-1.31842	-0.380934	-0.544537	-0.364906	-0.0086441	-0.301291	-0.0161419	-0.379452	-0.574537	-0.649605	-0.454664	-0.344177	-0.368607	0.128374	-0.448086	0
EtherPE 18:1e_18:1	-0.0353966	-0.227774	-1.03569	-0.170422	-0.391466	-0.192932	-0.162033	-0.398346	-0.049593	0.176897	-0.154858	-0.0641022	-0.236732	-0.199141	-0.213289	0.0188999	-0.58268	0
EtherPE 18:1e_20:0	-2.15435	-2.53466	-18.562	-18.5825	-18.6038	-18.5747	0.00180626	-0.671156	-0.265717	-1.92975	-2.20509	-2.10926	-18.7431	-18.4096	-3.23862	0	-0.726782	0.321198
EtherPE 18:1e_20:1	-0.375612	-0.52561	-1.51029	-0.637854	-0.774067	-0.60582	-0.0942154	-0.444803	-0.088274	-0.0900555	-0.360304	-0.230886	-0.506443	-0.556013	-0.53615	0	-0.669058	0.135342
EtherPE 18:1e_20:3 RT:9.138	-0.0276394	-0.113043	-1.0601	0.0117168	-0.109501	0.0336475	0.255095	-0.329126	-0.640612	-0.761602	-0.182888	-0.250589	-0.056448	-0.0120678	0.0167408	0	-0.478901	0.213097
EtherPE 18:1e_20:3 RT:9.474	-0.566158	-1.00046	-1.5957	-1.04162	-1.17918	-0.953884	-0.10754	-0.408899	-0.00310707	-0.315516	-0.870277	-0.631611	-0.89777	-0.77276	-0.748165	0	-0.517006	0.0364723
EtherPE 18:1e_20:4 RT:7.669	0.328064	-0.0456543	-1.40425	0.39827	0.275236	0.399229	0.238932	0.0578804	0.416313	0.354246	-0.00663185	-0.273174	0.313421	0.460753	0.477896	0	-0.0387821	0.237076
EtherPE 18:1e_20:4 RT:8.511	-0.46344	-0.720135	-1.53074	-0.531187	-0.557999	-0.500671	0.0710564	-0.246876	0.107031	-0.380871	-0.583439	-0.704626	-0.563782	-0.486015	-0.483131	0.0924168	-0.420534	0
EtherPE 18:1e_22:1	-1.08762	-1.37293	-2.67881	-1.86608	-2.22408	-1.93579	-0.244898	-0.574568	-0.161358	-0.751766	-0.991634	-0.74762	-1.29673	-1.59701	-1.63612	0	-0.715044	0.129
EtherPE 18:1e_22:3	-0.663448	-0.831314	-1.57373	-0.611002	-0.722193	-0.892206	-0.653055	-0.602848	0.511917	-0.771229	-0.184612	-0.267603	-0.810898	-0.290684	-0.248419	0	-0.135277	0.48683
EtherPE 18:1e_22:4	-0.0288963	-0.250961	-1.17671	-0.0167961	-0.121328	-0.0132809	-0.0262012	-0.33753	0.153351	0.109472	-0.145226	-0.308737	-0.0141621	0.00681114	0.00176239	0	-0.446468	0.0607586
EtherPE 18:1e_22:5	-0.134338	-0.539923	-1.42609	-0.0696163	-0.10924	-0.0750027	0.354124	-0.0420017	0.310545	0.124311	-0.428362	-0.59808	0.0756264	-0.0306816	-0.0344162	0	-0.251719	0.30032
EtherPE 18:1e_22:6	0.26005	-0.0323639	-0.727482	0.278221	0.132397	0.280752	0.0771179	-0.152653	0.191759	0.36348	-0.00685692	-0.0848122	0.247793	0.345793	0.34972	0.206892	-0.267349	0
EtherPE 18:1e_24:4	-0.318148	-0.52953	-1.53418	-0.364353	-0.485439	-0.25787	0.237558	-0.178482	0.341629	-0.27877	-0.485924	-0.559898	-0.44709	-0.366898	-0.586943	0	-0.272825	0.0255451
EtherPE 18:2e_18:1	0.300871	0.181246	-0.532488	0.449154	0.37546	0.459452	-0.133118	-0.28371	0.0333118	0.502705	0.100639	0.210968	0.29846	0.414042	0.412949	0.021986	-0.551393	0
EtherPE 18:2e_20:1	0.480831	0.382801	-0.431993	0.671728	0.574556	0.603424	-0.102255	-0.288706	0.0198689	0.707407	0.406006	0.486694	0.526178	0.627113	0.547031	0	-0.676916	0.141331
EtherPE 18:2e_20:4	0.408962	0.0298939	-1.39778	0.45993	0.354845	0.468018	0.359177	0.141531	0.515224	0.433962	0.0466614	-0.238228	0.394623	0.416714	0.410463	0	-0.0434589	0.354933
EtherPE 18:2e_22:1	-0.850016	-0.871265	-2.55614	-1.44857	-1.25134	-1.36853	-0.183016	-0.754993	-0.209509	-0.784521	-0.866295	-0.488213	-1.20907	-1.17393	-1.12876	0	-0.716848	0.0748196
EtherPE 18:2e_22:5	0.238211	-0.167679	-1.64218	0.29751	0.203356	0.290256	0.323755	0.0153027	0.474298	0.281601	-1.15925	-0.479347	0.281273	0.350056	0.254887	0	-0.097332	0.257196
EtherPE 18:2e_22:6	0.424873	-0.0160122	-0.816486	0.425411	0.425283	0.437723	0.244055	0.026062	0.369205	0.61907	0.0339527	-0.152174	0.61817	0.651363	0.643877	0.112284	-0.120693	0
EtherPE 18:2e_24:4	0.394274	0.136915	-0.688145	0.516993	0.28857	0.49852	0.0102844	-0.190212	0.221478	0.542126	0.0731125	0.141577	0.401031	0.377901	0.293365	0	-0.450863	0.158022
EtherPE 18:3e_18:1	0.12463	-0.0878563	-1.37337	0.162378	0.100811	0.173241	0.239681	-0.163942	0.345667	0.141111	-0.149984	-0.410814	0.13711	0.206251	0.195028	0	-0.271732	0.19626
FA 18:0	0.0229511	-0.104826	0.255196	0.00965118	-0.2805	0.0177135	-0.0727024	0.0733757	-0.206547	-0.139805	0.666643	0.203621	0.0961857	0.207024	0.231974	1.34924	0	-0.0216637
FA 20:2	-0.883358	-0.589436	-1.59901	-1.42031	-1.20174	-1.48134	-0.0519714	0.0521812	0.436844	-0.781902	-1.03272	-0.850334	-1.31784	-1.04619	-1.02574	0	-0.970055	0.064045
FA 20:3	-0.903009	-0.936081	-1.41531	-1.2244	-3.14668	-1.55558	0.0487099	0.172768	0.31246	-3.09703	-2.62701	-3.21202	-3.31953	-1.05394	-3.35391	0	-0.952774	0.0749722
FA 22:0 RT:5.383	-0.304756	-0.392725	-0.430172	-0.553673	-0.318626	-0.66275	-0.0338097	0.138315	-0.118717	-0.515455	0.174997	-0.198292	-0.315767	-0.528357	-0.535748	0	-0.417509	0.233072
FA 22:0 RT:9.309	0.00556183	-0.468788	0.0807819	0.0356712	-0.506662	0.00312042	0.0583611	0.112946	-0.122578	-0.335644	0.266933	0.0729866	-0.158997	0.17284	0.150637	1.04843	0	-0.087637
FA 22:1	-1.3189	-0.892757	-1.83064	-1.83183	-1.48003	-1.78681	0.0255661	-0.213058	0.104269	-0.95278	-0.922457	-0.77858	-1.36823	-1.34113	-1.39511	0	-1.11893	0.273533
FA 22:2	-1.67784	-0.91744	-1.91626	-2.1527	-1.87268	-1.88578	0.127183	-0.00304127	0.339225	-1.21837	-1.0357	-0.99335	-1.69293	-1.36818	-1.62791	0	-0.900281	0.519937
FAHFA 14:0_16:2	-0.762711	-0.527081	-0.698469	-0.621323	-0.00056839	-0.582905	-0.0503483	-0.0500393	-0.377501	-0.749531	-0.566845	-0.024868	-0.37034	-0.228912	-0.221397	-0.183273	0	0.558174
FAHFA 16:0_18:0	-0.151875	0.0697441	-0.75034	-0.615711	-0.0645313	-0.569012	-0.0294342	0.335314	0.158993	-0.604286	-0.467583	-0.25914	-0.287598	-0.576036	-0.564756	0	-0.517265	0.105957
FAHFA 16:0_18:2	0.187345	0.098629	0.112341	-0.0653133	0.345913	-0.0498695	-0.00997925	0.230768	-0.0191345	-0.10816	-0.0822086	0.301085	0.2218	-0.0714226	-0.0716343	0.506208	-0.00749397	0
FAHFA 18:0_20:0	-0.710199	-0.417181	-1.37267	-1.20864	-0.779463	-1.28787	-0.00655174	0.038826	0.16778	-0.613583	-0.715635	-0.595491	-0.940809	-1.05632	-1.10279	0	-0.95614	0.29508
FAHFA 18:0_20:2	0.178799	0.0536213	0.0938835	-0.0717926	0.269493	-0.0699368	-0.0572281	0.194958	-0.0717602	-0.0672016	0.0419464	0.265539	0.110582	-0.0680618	-0.0659103	0.504787	-0.038826	0
FAHFA 18:1_18:0	-0.23543	-0.23455	-0.714373	-0.543469	-0.351246	-0.536949	-0.0252495	0.156578	0.35667	-0.19412	-0.351192	-0.318279	-0.602306	-0.352425	-0.358227	0.386642	-0.638659	0
FAHFA 18:1_18:2	-0.135859	0.215164	-0.695121	-0.486416	0.0904503	-0.297384	-0.0332623	0.467239	0.333761	-0.44829	-0.42437	-0.0440216	-0.132965	-0.409794	-0.392384	0	-0.3339	0.161909
FAHFA 18:1_20:3	-0.265887	-0.216454	-1.63507	-1.1669	-0.416099	-1.12985	0.514865	1.14822	1.78422	-0.0879622	-0.732905	-1.08898	-0.911708	-0.86567	-0.856265	0	-1.33716	0.492805
FAHFA 20:4_20:3	0.065424	-0.0334816	-0.705965	-0.344358	0.0494289	-0.316154	0.00722122	0.215363	0.455845	0.095789	-0.293507	-0.193331	-0.147175	0.0155277	0.0244064	0.342146	-0.345709	0
FAHFA 22:4_18:0	-0.345108	-0.194469	-1.37579	-1.09591	-0.32572	-1.14767	0.530087	0.670792	1.17526	-0.0749454	-0.546257	-0.605495	-0.761181	-0.587923	-0.577465	0	-0.772676	0.565079
FAHFA 22:6_22:5	0.15453	0.243975	-0.830317	-0.409281	0.24481	-0.378517	0.3025	0.649113	0.857178	0.297552	-0.315586	-0.335253	0.0930977	0.32867	0.332851	0.0972786	-0.304224	0
HexCer_NDS d40:0	-0.618231	-0.804987	-1.79213	-1.30085	-1.40878	-1.1824	0.148087	-0.247767	0.034874	-0.659609	-0.940538	-0.708206	-1.39696	-1.41088	-1.43589	0	-0.780087	0.349979
HexCer_NDS d40:1	-0.618423	-0.802761	-1.46096	-0.759657	-0.896915	-0.769672	-0.0485516	-0.27935	-0.0100746	-0.523008	-0.663792	-0.510511	-0.934418	-1.02339	-1.00785	0	-0.75157	0.127424
HexCer_NDS d40:2	-0.259588	-0.221699	-0.594572	-0.206434	-0.276699	-0.227047	-0.185236	-0.368589	-0.214481	-0.135883	-0.255703	-0.115532	-0.334679	-0.427246	-0.423456	0	-0.942791	0.053627
HexCer_NDS d42:0	-0.763397	-0.959295	-1.99759	-1.42742	-1.70495	-1.43107	0.117748	-0.307713	-0.0311241	-0.646362	-1.00739	-0.741623	-1.44894	-1.46916	-1.46849	0	-0.755045	0.364916
HexCer_NDS d42:1	-0.632799	-0.868965	-1.62254	-1.05339	-1.23959	-1.05059	0.0174179	-0.236208	0.0854168	-0.490238	-0.688265	-0.504391	-1.05331	-1.09855	-1.10624	0	-0.761637	0.291122
HexCer_NS d36:1	-0.553545	-0.690664	-1.51232	-0.914068	-1.05001	-0.995667	0.0687675	-0.182693	0.130751	-0.550686	-0.733438	-0.876381	-1.16762	-1.27462	-1.05536	0.366306	-0.672415	0
HexCer_NS d38:1	-0.485598	-0.543846	-1.14073	-0.244766	-0.43005	-0.211397	-0.126667	-0.31711	-0.0754547	-0.454128	-0.634081	-0.437057	-0.486876	-0.43504	-0.439341	0.00639915	-0.565346	0
HexCer_NS d41:1	0.0135803	-0.161144	-0.760292	0.235615	0.0923614	0.240044	-0.333908	-0.46508	-0.203758	0.518646	0.383596	0.51071	0.564613	0.41708	0.412113	0	-0.8102	0.210817
HexCer_NS d42:1	-0.513962	-0.689119	-1.65723	-0.989431	-1.3377	-1.0374	0.132605	-0.262589	-0.0351486	-0.318609	-0.736723	-0.464937	-1.00199	-1.10712	-1.07745	0	-0.707228	0.50013
HexCer_NS d42:2	-0.058609	-0.257635	-0.998899	-0.158489	-0.341425	-0.150387	0.03409	-0.284878	-0.000411987	0.297329	-0.0105228	0.12466	-0.0603886	-0.128078	-0.129766	0	-0.716452	0.379976
HexCer_NS d42:3	-0.304539	-0.722622	-1.2239	-0.640024	-0.814083	-0.540274	-0.0862598	-0.276606	-0.0773926	-0.0611153	-0.32317	-0.172146	-0.402903	-0.280378	-0.408283	0	-0.752943	0.182964
LPC 16:0/0:0	0.0424233	0.260809	-0.460091	-0.152489	0.0467243	-0.0982189	-0.0619144	-0.166389	0.116499	0.140968	0.329594	0.357023	0.0853767	0.231018	0.150358	0.0266743	-0.0554237	0
LPC 18:0/0:0	-0.142895	0.0657806	-0.752064	-0.300898	-0.231373	-0.306444	-0.0240688	-0.246206	0.0017128	-0.0170326	0.199722	0.0259094	-0.183519	-0.0341053	0.0022583	0.0294094	-0.264711	0
LPC 18:1/0:0	0.304106	0.63834	-0.155958	-0.253628	0.107378	-0.198877	-0.0540009	-0.129198	0.0469017	0.30028	0.875372	0.847698	0.0562363	0.154772	0.121313	-0.0134392	0	0.144747
LPC 18:1/0:0(d7)	0.127735	0.03792	0.0614128	0.142679	0.0827503	0.134138	0.0433502	0.0621891	-0.00178146	0.0459118	0.0314941	0.0102482	0.0713596	0.0471859	0.0400105	0	-0.00475121	0.00251389
LPC 20:4/0:0	-0.130337	-0.579113	-1.52818	0.0996628	-0.460614	0.0843143	-0.0561962	0.325911	0.68474	0.111439	-0.779878	-1.30777	-0.842862	-0.572509	-0.559755	0	0.0886097	-0.326742
LPE 16:0	-0.367132	-0.17874	-0.984943	-0.716444	-0.402121	-0.751278	0.0348129	-0.356293	-0.0445385	-0.255016	-0.258932	-0.27759	-0.510485	-0.241739	-0.319153	0	-0.387587	0.0214729
LPE 18:0	-0.577715	-0.243107	-1.09059	-0.930401	-0.537386	-0.911274	-0.132416	-0.493923	-0.143627	-0.347437	-0.362219	-0.419376	-0.69039	-0.420385	-0.455414	0.0506096	-0.543533	0
LPE 18:1	-0.516518	-0.148281	-0.679178	-0.577864	-0.234594	-0.571632	-0.0770111	-0.244501	-0.0797863	-0.397097	0.220488	0.180222	-0.380341	-0.707348	-0.78158	0	-0.330595	0.329054
LPE 18:1(d7)	0	0	0	0	0	0	0	0	0	0	0	0	0	0	0	0	0	0
LPE 20:1	-2.47045	-1.15712	-1.39594	-2.05759	-2.38771	-1.69501	-0.0922337	-0.830248	-0.637394	-1.6845	-0.884554	-0.528488	-1.59733	-1.98594	-1.86386	0	-2.0413	0.234732
LPE 20:4	-1.29942	-1.01712	-1.55683	-1.71877	-1.71712	-1.68359	-0.204126	-0.595018	-0.0247059	-1.13606	-0.627098	-0.72949	-1.87618	-1.70769	-1.7283	0	-0.772648	0.208273
LPE 22:4	-1.80341	-0.992477	-1.5372	-1.91176	-1.82208	-1.90392	-0.184235	-0.74431	-0.134647	-1.5735	-0.651493	-0.627253	-2.07045	-1.81472	-1.7342	0	-0.847103	0.275969
LPI 18:0	0.318634	-0.964432	-1.42228	-0.601746	-0.826387	-0.577232	-0.708179	-0.94475	-0.586216	0.604158	-1.01543	-0.981415	-0.867798	-1.09148	-1.191	0.357401	-0.810701	0
LPS 18:0	-0.412107	0.331691	-0.13502	-0.533985	0.292865	-0.23116	-0.228801	-0.641496	-0.398388	-0.177699	0.181428	0.194079	0.441291	0.211112	0.157727	0.196053	-0.776481	0
MGDG 16:0_16:0	-1.11784	-1.32877	-1.8588	-1.69016	-1.85254	-1.62112	-0.0905418	-0.316261	-0.140129	-1.00613	-1.3258	-1.01199	-1.80359	-1.82401	-2.13909	0.171177	-0.735794	0
MGDG 16:0_18:0	-1.12137	-1.42489	-2.21593	-1.79551	-2.00992	-1.76592	-0.0490818	-0.381828	-0.200861	-1.0674	-1.32485	-1.18919	-2.74618	-1.9962	-1.97145	0	-0.787964	0.0596695
MGDG 16:0_18:1	-1.4874	-1.66076	-2.43856	-1.95061	-2.21055	-1.96717	-0.0304985	-0.412775	-0.189816	-1.17923	-1.375	-1.30988	-2.15601	-2.15151	-2.05999	0	-0.766876	0.0924511
MGDG 16:0_20:0	-0.838112	-1.18597	-2.17035	-1.51008	-1.68741	-1.31805	0.0252781	-0.304731	-0.00644302	-0.630423	-0.844208	-0.62011	-1.33674	-1.48372	-1.48078	0	-0.610357	0.235851
MGDG 16:0_20:1	-1.05126	-1.25905	-1.99838	-1.49743	-1.66188	-1.56095	-0.149296	-0.413309	-0.138914	-0.651224	-1.10643	-0.747097	-1.45127	-1.81438	-1.44261	0	-0.741621	0.239338
PA 2:0_16:3	-1.13866	-1.28558	-1.75144	-1.14764	-0.815477	-1.12654	-0.685434	-0.664766	-1.03724	-0.997375	-1.17384	-0.656729	-1.09132	-0.989492	-0.939413	0.0496845	-0.580301	0
PC 14:0_16:0	-1.1156	-1.26069	-1.85623	-1.18686	-1.20193	-1.17183	0.0797749	-0.37122	-0.00730896	-1.05635	-1.07318	-1.25615	-1.14504	-1.17215	-1.1836	0	-0.46715	0.0447407
PC 15:0_18:1(d7)	0	0	0	0	0	0	0	0	0	0	0	0	0	0	0	0	0	0
PC 16:0_16:0	-0.124912	-0.259193	-0.575285	-0.114235	-0.167946	-0.116194	0.0395927	-0.123333	0.0578403	-0.0716171	-0.123877	-0.123962	-0.204372	-0.110485	-0.0877418	0.462925	-0.200502	0
PC 16:0_16:1	-0.609695	-0.803324	-1.18062	-0.643177	-0.62429	-0.641746	-0.0958252	-0.366104	-0.025938	-0.56419	-0.663946	-0.695291	-0.52079	-1.08814	-0.507193	0.0992565	-0.272747	0
PC 16:0_18:0	-0.137629	-0.279818	-0.809361	-0.0881329	-0.2244	-0.0969181	0.0175591	-0.180372	0.0263195	-0.0671978	-0.18207	-0.268942	-0.238813	-0.168324	-0.140867	0.290295	-0.287493	0
PC 16:0_18:1	-0.106586	-0.264629	-0.600365	-0.147398	-0.175217	-0.131289	0.000982285	-0.166435	-0.00120544	-0.0510368	-0.195271	-0.136089	-0.200762	-0.0897007	-0.074194	0.418425	-0.268122	0
PC 16:0_18:2	-0.472548	-0.36569	-1.13034	-0.606108	-0.796209	-0.610977	-0.0274429	-0.285587	-0.016634	-0.329075	-0.865919	-0.399597	-0.384296	-0.353462	-0.328485	0.263048	-0.142466	0
PC 16:0_20:0	-0.523085	-0.614521	-1.27796	-0.501181	-0.753132	-0.507532	-0.111702	-0.456144	-0.176573	-0.357773	-0.465817	-0.580204	-0.679165	-0.614492	-0.564409	0.0177746	-0.548241	0
PC 16:0_20:3	-0.399649	-0.713244	-1.54811	-0.571163	-0.681324	-0.592873	-0.0206509	-0.420105	-0.0119781	-0.10553	-0.650841	-0.578281	-0.318197	-0.337774	-0.287403	0	-0.418791	0.0204735
PC 16:0_20:4	-0.360661	-0.572533	-1.09566	-0.404263	-0.442606	-0.40469	-0.0159493	-0.246592	0.0205174	-0.252085	-0.495981	-0.610422	-0.442995	-0.401793	-0.388498	0.198391	-0.363558	0
PC 16:0_22:4	-0.420845	-0.527506	-1.08118	-0.504456	-0.401632	-0.534653	-0.034029	-0.398275	-0.0747852	-0.461262	-0.5896	-0.546684	-0.527346	-0.455954	-0.393059	0.220129	-0.463049	0
PC 16:0_22:6	-0.111647	-0.415123	-0.938848	-0.15003	-0.198067	-0.154158	-0.0471039	-0.287336	-0.111866	0.0105438	-0.43508	-0.504293	-0.136868	-0.0479298	-0.0397053	0.14949	-0.354736	0
PC 16:0_24:4	-0.597568	-0.898924	-1.36673	-0.835323	-0.861723	-0.600992	0.290463	-0.275173	0.249746	-0.484499	-0.858604	-0.933215	-0.927931	-0.585707	-0.929031	0.14924	-0.32093	0
PC 18:0_18:1	-0.160263	-0.299826	-0.804367	-0.162828	-0.229765	-0.154751	-0.110979	-0.291038	-0.0488529	-0.0453167	-0.221741	-0.229471	-0.227236	-0.153231	-0.16099	0.201057	-0.406414	0
PC 18:0_20:1	-0.493807	-0.622652	-1.42966	-0.553452	-0.764175	-0.542015	-0.135849	-0.402891	-0.138199	-0.250235	-0.481035	-0.491814	-0.568958	-0.553373	-0.5312	0	-0.586634	0.0982742
PC 18:0_20:2	-0.661194	-0.639116	-1.55184	-0.672497	-1.08825	-1.68426	0.191565	-0.209806	0.206942	-0.652885	-1.74952	-0.770874	-0.935469	-1.76208	-0.703835	0	-0.0686436	0.476381
PC 18:0_20:3	-1.19589	-1.31133	-1.35953	-0.757601	-0.821671	-0.72665	-0.0938435	-0.477043	-0.222885	-0.375282	-1.17208	-0.572733	-1.37787	-0.575779	-0.554016	0.118179	-0.569887	0
PC 18:0_20:4	-0.357679	-0.558027	-1.03432	-0.400913	-0.428394	-0.401813	-0.0244141	-0.262487	0.0197601	-0.292299	-0.463942	-0.533398	-0.492794	-0.408436	-0.389351	0.267401	-0.396238	0
PC 18:0_22:4	-0.241734	-0.391258	-0.942078	-0.283962	-0.234488	-0.282083	-0.0947971	-0.365622	-0.113512	-0.184853	-0.306486	-0.41032	-0.306843	-0.184227	-0.205557	0.158072	-0.486465	0
PC 18:0_22:5	-0.100174	-0.351013	-0.614752	-0.197979	-0.148993	-0.304184	0.176619	-0.119005	0.141508	0.0707703	-0.326597	-0.420761	-0.0703735	-0.0997353	0.0581341	0.672356	-0.115057	0
PC 18:0_22:6	-0.0441189	-0.314217	-0.600166	-0.0925617	-0.16683	-0.106451	-0.144341	-0.159346	-0.0446186	0.0444813	-0.362993	-0.323681	-0.220493	0.0563431	0.0417461	0.379057	-0.427414	0
PC 18:1_18:1	-0.505037	-0.62669	-1.00858	-0.581833	-0.640295	-0.556795	-0.147877	-0.335857	-0.1527	-0.379063	-0.846901	-0.500982	-0.598928	-0.479403	-0.449139	0.386278	-0.344326	0
PC 18:1_18:2 RT:6.996	-0.537901	-0.579895	-1.33331	-0.681278	-0.866564	-0.773624	-0.986443	-0.455727	-0.094265	-1.34328	-1.00003	-0.801622	-0.548143	-0.363911	-0.347509	0.196802	-0.323257	0
PC 18:1_18:2 RT:7.204	-0.394043	-0.710329	-1.55473	-0.577278	-0.68461	-0.585659	-0.250647	-0.399046	-0.0214119	-0.0999107	-0.623224	-0.575483	-0.321363	-0.319126	-0.308428	0	-0.415993	0.0823498
PC 18:1_20:1	-0.518354	-0.701275	-0.994251	-0.631121	-0.740337	0.1301	-0.30352	-0.530464	-0.409401	-0.420177	-0.760126	-0.510979	-0.705252	-0.480654	-0.523148	0.261906	-0.575554	0
PC 18:1_20:3	-0.291569	-0.565817	-1.08509	-0.376858	-0.419924	-0.404879	0.0307045	-0.141491	0.0918217	-0.222626	-0.746418	-0.613642	-0.330931	-0.273569	-0.432314	0.246794	-0.275753	0
PC 18:1_20:4	-0.300516	-0.515915	-1.0479	-0.324749	-0.334558	-0.323187	0.130644	-0.0971565	0.200562	-0.126246	-0.45083	-0.645891	-0.250996	-0.207466	-0.183273	0.266972	-0.196896	0
PC 18:1_22:1	-0.755915	-0.902969	-1.71661	-1.02771	-1.26724	-1.1625	-0.05373	-0.378624	-0.0725498	-0.525766	-1.24103	-0.718346	-1.09911	-0.926435	-1.0691	0	-0.55311	0.362915
PC 18:1_22:6	0.00731659	-0.165279	-0.700346	-0.0968552	-0.0407867	0.00292969	0.0440617	-0.156797	0.053318	0.102432	-0.350122	-0.37405	0.0518894	0.193741	0.221731	0.401112	0	-0.0513744
PC 18:2_20:4	-0.555235	-0.671444	-1.38153	-0.705271	-0.886179	-0.881561	0.103275	-0.433033	0.0459366	-0.345612	-0.621292	-0.758118	-0.620468	-0.57374	-0.433937	0	-0.432062	0.141088
PC 20:1_22:6	-1.04834	-0.961269	-1.57197	-1.05578	-1.19667	-1.03957	-0.299556	-0.82827	-0.61324	-0.921474	-1.32558	-1.11886	-1.10755	-1.20716	-1.49451	0	-1.14664	0.231726
PC 20:4_22:6	0.237074	-0.234898	-1.12042	0.134022	0.219812	0.0746632	0.322908	0.0870247	0.288103	0.309624	-0.217039	-0.529991	0.113174	0.18796	0.266672	0.256838	-0.0550594	0
PC 22:0_18:1	-1.33733	-1.78457	-2.29461	-2.209	-2.36516	-2.14875	-0.205374	-0.254965	0.0739059	-1.04438	-1.18866	-1.16908	-2.00001	-2.1086	-2.15047	0	-0.664932	0.208462
PC 22:6_22:6	0.666201	0.167088	-0.625488	0.729881	0.761465	0.715916	0.383036	0.288502	0.266268	0.826706	-0.185114	-0.471186	0.763895	0.875219	0.832958	0	0.210917	-0.0969753
PC 24:0_18:1	-1.11932	-1.64782	-2.12868	-2.36744	-2.49418	-2.44764	0.0184116	-0.137081	0.343691	-0.854132	-1.07539	-0.994652	-1.93807	-2.48482	-1.94506	0	-0.500328	0.48106
PE 15:0_18:1(d7)	0	0	0	0	0	0	0	0	0	0	0	0	0	0	0	0	0	0
PE 16:0_16:0	0.0227661	0.126654	-0.983526	0.162941	0.139677	0.170403	0.228842	0.147245	0.518269	0.411362	-0.372137	-0.183334	0.37166	0.343056	0.303808	0.330835	-0.0969791	0
PE 16:0_18:0	-0.02001	-0.190979	-0.930512	0.0468178	-0.163166	0.0678215	0.0632935	-0.393599	0.398279	0.0548801	-0.48497	-0.747068	-0.077467	-0.191854	-0.185352	0.0716381	0	-0.127066
PE 16:0_18:1	0.25758	0.0213757	-0.65659	0.369396	0.222082	0.396473	0.20698	0.120018	0.409122	0.277363	-0.235964	-0.189528	0.145756	0.115391	0.152302	0.209946	-0.0879707	0
PE 16:0_20:3	0.358597	0.177155	-1.81969	0.432722	-0.0707855	0.491745	0.570072	-0.162952	0.564438	0.564594	-0.701002	-0.691576	0.665178	0.47648	0.491354	-0.659803	0	0.171339
PE 16:0_20:4	0.174625	-0.111967	-0.794609	0.165548	0.0106411	0.194338	0.268877	0.117647	0.441458	0.14406	-0.336626	-0.330564	0.0410023	0.0370865	0.0243797	0.175442	-0.0509777	0
PE 16:0_22:4	0.218691	-0.116261	-1.14339	0.263556	0.13652	0.230562	0.393581	0.159393	0.583643	0.167511	-0.274012	-0.304893	0.23385	0.186419	0.177515	0	-0.0528164	0.174465
PE 16:0_22:5	0.39221	0.111219	-0.824545	0.523453	0.300428	0.578699	0.293613	0.00791931	0.378962	0.462032	-0.16497	-0.261312	0.38059	0.388248	0.397413	0.127518	-0.0450783	0
PE 16:0_22:6	0.238726	-0.125095	-0.821293	0.229792	0.0402737	0.25386	0.222757	0.106676	0.380222	0.28491	-0.337105	-0.310352	0.224689	0.229034	0.199884	0.161274	-0.0486774	0
PE 16:1_18:1	0.0911541	-0.254086	-0.928385	0.0283871	-0.121742	0.0412922	0.179548	-0.0510674	0.220924	0.143394	-0.590982	-0.406591	0.034008	0.0840054	0.105204	0.0171432	-0.287861	0
PE 18:0_18:1	0.224791	0.050005	-0.624985	0.298826	0.0637779	0.330868	0.0243244	0.0581112	0.329149	0.13608	-0.413746	-0.243206	-0.0459251	-0.0374947	-0.0593815	0.162573	-0.0853672	0
PE 18:0_18:2	0.499601	0.189863	-0.588247	0.582006	0.389994	0.618538	0.195316	-0.0166874	0.20924	0.523354	-0.171703	0.00922966	0.42239	0.474596	0.44536	0.0102978	-0.0378456	0
PE 18:0_20:1	-0.656147	-0.735374	-1.52195	-0.691746	-0.83184	-0.735065	-0.0252914	-0.179493	0.0356598	-0.54912	-0.900553	-0.745363	-0.877619	-0.916622	-0.932869	0	-0.265781	0.0695648
PE 18:0_20:2	-0.568895	-0.67481	-1.54428	-0.838144	-0.903881	-0.757525	-0.195396	-0.184622	-0.104992	-0.529524	-1.13527	-0.861034	-0.937902	-0.926735	-0.950327	0.0336876	-0.344027	0
PE 18:0_20:3	-0.298311	-0.698368	-1.37324	-0.415134	-0.510227	-0.330839	0.026062	0.129829	0.0901566	-0.278831	-0.749083	-0.58749	-0.403013	-0.332336	-0.206167	0.0500031	-0.289692	0
PE 18:0_20:4	-0.126856	-0.312492	-1.05493	-0.126844	-0.29797	-0.0998135	0.114517	0.0727119	0.372665	-0.101156	-0.579252	-0.523197	-0.258345	-0.251595	-0.28055	0.159941	-0.214857	0
PE 18:0_22:4	-0.14703	-0.363651	-1.31065	-0.0762444	-0.213938	-0.0417175	0.112627	-0.067234	0.332436	-0.127813	-0.574028	-0.567493	-0.109241	-0.176941	-0.191957	0	-0.219976	0.0212231
PE 18:0_22:5	-0.835394	-0.761396	-1.9907	-1.01893	-1.27525	-1.01706	0.120169	0.116043	0.444046	-0.691465	-1.10052	-1.14499	-1.12989	-1.22344	-1.1898	0.173635	-0.0821381	0
PE 18:1_18:1	0.485201	0.178717	-0.491669	0.570618	0.384794	0.60825	0.178352	-0.019249	0.194138	0.509973	-0.185396	0.000392914	0.409374	0.461416	0.428766	0.279102	-0.0595379	0
PE 18:1_18:2	0.358112	0.17786	-1.82945	0.433056	-0.0667343	0.491095	0.572924	-0.160843	0.551245	0.565638	-0.700659	-0.595825	0.667408	0.479956	0.493526	-0.649145	0	0.123623
PE 18:1_20:1	-0.554709	-0.731174	-1.52859	-0.750803	-0.938168	-0.69001	-0.201916	-0.183069	-0.152111	-0.527988	-1.20817	-0.689177	-0.997978	-0.916086	-0.996572	0.00557518	-0.343439	0
PE 18:1_20:3	0.245243	-0.0256863	-0.818798	0.433361	0.265776	0.46726	0.29969	0.135113	0.426201	0.354469	-0.368002	-0.212326	0.319086	0.200195	0.22151	0.0946941	-0.0466537	0
PE 18:1_20:4	0.441427	0.129519	-0.804739	0.536341	0.316048	0.594158	0.344109	0.00592613	0.383131	0.474333	-0.124683	-0.248692	0.391222	0.399714	0.413753	0.13166	-0.0450115	0
PE 18:1_22:1	-0.883221	-0.744717	-2.00443	-1.2286	-1.16292	-1.03275	-0.269337	-0.232225	-0.223825	-0.431204	-1.07191	-0.973532	-0.996058	-1.41454	-1.22811	0	-0.390903	0.0278721
PE 18:1_22:6	0.267019	-0.174887	-0.926558	0.296042	0.0684872	0.294891	0.311695	0.206757	0.422771	0.313288	-0.432491	-0.490976	0.321426	0.377253	0.368721	0.1702	0	-0.0873833
PE 22:0_18:1	-1.04544	-1.28836	-2.08165	-1.92538	-1.90394	-1.73425	0.0364971	-0.264843	0.127863	-1.16766	-1.43698	-1.4244	-1.51011	-2.1067	-1.97147	0	-0.449862	0.0907974
PEtOH 16:0_20:4	-0.708576	-1.32994	-1.92102	-1.06573	-1.38117	-1.09649	0.802942	-1.16217	-1.21618	-0.984695	-0.865082	-1.63389	-1.04434	-1.50355	-1.38586	0	-1.64205	1.59229
PG 15:0_18:1(d7)	0	0	0	0	0	0	0	0	0	0	0	0	0	0	0	0	0	0
PG 16:0_16:0	-0.389017	-0.576729	-1.3921	0.0186272	-0.184772	0.0435009	0.151711	0.157137	0.183355	-0.271875	-0.0168781	-0.156982	-0.133564	-0.63517	-0.617842	0	-0.241383	0.147591
PG 16:0_18:0	0.0444527	-0.166222	-0.675507	0.527788	0.111324	0.525976	-0.021471	0.138716	-0.180223	-0.0675278	0.4809	0.472221	0.183765	-0.452215	-0.503428	0.3878	-0.308752	0
PG 16:0_18:1	-0.243315	-0.351919	-0.740477	-0.0933208	-0.153429	-0.0862885	-0.13381	-0.0628967	-0.0332108	-0.127541	-0.13673	-0.0528717	-0.249657	-0.395233	-0.444445	0.138182	-0.541426	0
PG 16:0_20:4	-0.117348	-0.351315	-1.43324	-0.0743275	-0.287136	-0.0377159	0.353691	0.253708	0.645174	0.195902	-0.279835	-0.70363	-0.00245666	-0.29117	-0.269127	0	-0.325634	0.408617
PG 16:0_22:6	0.261395	-0.114285	-1.09456	0.0717497	0.14462	0.300178	0.388234	0.431333	0.692157	0.64173	-0.334022	-0.808453	0.472505	0.293437	0.223601	0	-0.354997	0.453782
PG 20:4_20:4	0.6551	-0.131657	-0.490301	0.482922	0.545038	0.640017	0.153699	0.152469	0.45366	0.78371	-0.538764	-0.353018	0.552357	0.941887	0.847229	0.250485	-0.281192	0
PG 20:4_22:6	0.0930767	-1.06672	-2.01269	-0.21731	-0.00738525	-0.0720463	0.0946617	-0.183439	-0.0234642	0.136927	-0.881622	-0.799914	0.00437737	0.11153	0.193682	0	-0.415844	0.331892
PG 22:6_22:6	0.621286	-0.267176	-1.32162	0.692534	0.743761	0.695494	0.305408	0.297754	0.391842	0.930492	-0.52162	-0.657761	1.0479	1.12201	1.13211	0	-0.184938	0.000225067
PI 15:0_18:1(d7)	0	0	0	0	0	0	0	0	0	0	0	0	0	0	0	0	0	0
PI 16:0_16:0	0.0571747	-0.276684	-0.95911	-0.0360756	-0.239677	-0.0165958	0.425646	-0.0748138	0.187004	-0.0152779	0.13448	-0.118586	-0.325325	-0.0382652	-0.0603733	0.321505	-0.142754	0
PI 16:0_20:4	-0.287952	-0.679914	-1.526	-0.213993	-0.52099	-0.238102	0.150928	-0.202709	0.146744	-0.130785	-0.589296	-0.801796	-0.365511	-0.44137	-0.424866	0	-0.393761	0.0706081
PI 16:0_22:6	-0.201475	-0.518517	-1.34033	-0.149174	-0.478334	-0.199373	0.190636	0.109541	0.535559	0.107655	-0.956669	-1.09498	-0.162182	0.186659	0.140057	0.118732	0	-0.0737934
PI 18:0_20:3	-0.669672	-1.36416	0.217367	-0.873772	-1.3481	-1.40224	-0.228838	-0.599106	-0.257074	-0.456137	-1.29349	-0.981651	-0.873529	-0.79476	-0.735573	0	-0.681715	0.166281
PI 18:1_18:2	-0.557743	-0.502069	-1.18005	-0.329687	-1.06685	-0.800494	0.472542	-0.484427	0.135671	-0.235479	-0.802011	-0.152168	-0.071456	0.11867	0.0292034	0.184502	-0.155351	0
PI 18:1_20:4	-0.472101	-0.964928	-1.74349	-0.395922	-0.786427	-0.399778	0.0944672	-0.118486	0.252893	-0.245358	-0.911844	-1.05671	-0.482386	-0.431019	-0.42194	0	-0.345518	0.0417938
PI 38:5	-0.457823	-0.94628	-1.74315	-0.383654	-0.780491	-0.394724	0.0948067	-0.120401	0.223585	-0.227901	-0.911505	-1.05637	-0.482046	-0.448952	-0.426714	0	-0.347301	0.0421333
PI 40:7	-0.179262	-0.985949	-1.72114	-0.0374317	-0.516457	-0.276451	0.132223	-0.0122547	0.227427	0.0593319	-0.957857	-1.27093	-0.0392132	0.242088	0.233845	0.0296135	-0.332315	0
PI 40:8	-0.158935	-0.654565	-1.40167	-0.190148	-0.776961	-0.147643	0.135987	0.0433874	0.365685	0.0128126	-0.730671	-0.770531	-0.255769	0.104993	0.114909	0	-0.386979	0.0590563
PS 16:0_18:1	-0.142567	-0.218714	-0.876438	-0.122667	-0.256058	-0.137911	0.131893	-0.215788	0.0938149	-0.10718	-0.115295	-0.184898	-0.396448	-0.258137	-0.263662	0.425177	-0.185362	0
PS 18:0_18:1	-0.024847	-0.0865593	-0.945869	0.197584	0.114695	0.198431	-0.182003	-0.359852	-0.0131969	0.105631	-0.117321	-0.159353	-0.0235558	-0.0887794	-0.0985279	0.120262	-0.618519	0
PS 18:0_20:3	-0.981482	-0.975855	0.00179482	-1.13245	-1.19978	-0.986439	-0.0718212	-0.300032	0.00799179	-0.741804	-1.08679	0.639324	-0.956453	-1.0221	-1.50398	0	0.860634	-0.548302
PS 18:0_20:4	-0.368135	-0.438717	-1.43008	-0.311661	-0.420059	-0.322464	0.103075	-0.235079	0.156609	-0.354164	-0.588478	-0.714378	-0.574608	-0.462061	-0.540636	0.209089	-0.571619	0
PS 18:0_22:4	-0.503504	-0.576071	-1.422	-0.386671	-0.387766	-0.375843	0.0460052	-0.36277	0.157024	-0.311228	-0.553532	-0.545113	-0.377798	-0.442461	-0.457521	0.196079	-0.534174	0
PS 18:0_22:6 RT:5.786	0.115833	-0.0420227	-0.628166	0.116386	0.0392494	0.136072	0.0621357	-0.0547523	0.207188	0.180593	0.0133705	0.0115414	0.124083	0.196709	0.22901	0.530592	-0.184786	0
PS 18:0_22:6 RT:8.526	-0.362497	-0.598814	-1.13795	-0.518196	-0.470518	-0.214468	0.250401	-0.0781555	0.244289	-0.222715	-0.512659	-0.710897	-0.500006	-0.37101	-0.362852	0.120155	-0.400156	0
PS 18:1_18:1	0.118273	-0.0909882	-0.761745	0.181057	0.0815945	0.182793	0.0134754	-0.229597	0.147093	0.251173	-0.12925	0.0207062	0.110458	0.272818	0.287317	0.346188	-0.23908	0
PS 18:1_19:1	0.0118256	-0.0476513	-0.76248	0.841793	0.536678	0.848745	0.185537	0.148729	0.185112	0.0654583	0.331478	0.355263	0.323452	-0.42769	-0.422735	0	-0.285913	0.249355
PS 18:1_22:6	-0.396582	-0.490934	-0.982433	0.196367	-0.0951405	0.197109	0.152519	-0.143568	0.189173	-0.234293	-0.0549164	-0.0331078	0.0864124	-0.565849	-0.596172	0	-0.438198	0.0511951
PS 20:3_22:6	0.151224	0.0880356	-0.00383186	0.0804367	0.0631294	0.0284328	-0.0452366	-0.00936508	0.10251	0.12747	-0.072855	0.400032	-0.0440903	-0.187208	1.8446	0.843464	-0.939558	0
PS 22:4_22:6	0.00674438	-0.442488	-1.6285	0.110075	0.0977802	0.11763	0.515287	0.207949	0.696306	0.240768	-0.407282	-0.862726	0.455824	0.333984	0.411888	0.165596	0	-0.220993
PS 22:6_22:6	0.446291	-0.154486	-1.10886	0.718172	0.579418	0.671202	0.495152	0.270723	0.595385	0.740259	-0.251945	-0.589876	0.850071	0.87236	0.868704	0.247269	0	-0.367693
PS 40:6	0.246662	0.00579834	-0.99428	0.243517	0.0691433	0.37076	0.472078	0.0279732	0.59564	0.460955	0.0448647	-0.327612	0.226562	0.186323	0.182152	0	-0.250755	0.232784
SHexCer d36:1	0.241272	0.14616	-0.907766	0.325394	0.0643043	0.309876	0.426882	0.228504	0.614611	-0.942636	-1.20191	-1.19575	-1.98935	-1.98358	-1.97468	0.128853	-0.909773	0
SHexCer d40:1	0.258488	0.157814	-0.965883	0.369921	0.270294	0.371408	0.178486	0.0679703	0.407137	-0.0765991	-0.416643	-0.323544	-0.556234	-0.679743	-0.711481	0	-0.793365	0.179546
SM d18:1_18:1(d9)	0	0	0	0	0	0	0	0	0	0	0	0	0	0	0	0	0	0
SM d34:1	-0.353956	-0.49476	-1.2576	-0.153202	-0.304665	-0.138216	0.099617	-0.365049	-0.0556698	-0.186871	-0.485899	-0.38784	-0.312227	-0.284267	-0.319162	0.272287	-0.467068	0
SM d36:1	0.140718	-0.255533	-0.980053	0.212355	-0.0907555	0.205311	-0.209291	-0.196379	0.0120678	0.164654	-0.372007	-0.271639	-0.11965	-0.0667896	-0.0675983	0.250866	-0.379587	0
SM d36:2	-0.043808	-1.34128	-1.49974	-0.0130844	-0.352928	-0.017313	0.0090313	-0.076622	0.377794	-0.239233	-0.976595	-0.975729	-0.370296	-0.578939	-0.568933	0	-0.06637	0.298134
SM d40:1	-0.598137	-0.584888	-1.57321	-0.435051	-0.635801	-0.429514	0.0805359	-0.497192	-0.244318	-0.369041	-0.586887	-0.535944	-0.47896	-0.426455	-0.434311	0.0515556	-0.679232	0
SM d40:2	-0.477419	-0.808897	-0.996529	-0.120201	-0.409079	-0.123367	0.271786	-0.654903	-0.13855	-0.149319	-0.427998	-0.230024	-0.252512	-0.0012207	0.0660725	0.309647	-0.490604	0
SM d42:1	-0.584423	-0.69879	-1.87489	-0.574358	-0.802076	-0.638826	0.0129089	-0.421352	-0.187647	-0.299366	-0.518702	-0.403694	-0.594543	-0.677399	-0.684618	0	-0.696955	0.179831
SM d42:2	-0.0841827	-0.381569	-1.42838	-0.101923	-0.397623	-0.132277	-0.0644188	-0.465931	-0.135057	0.171717	-0.144949	-0.0138664	-0.20616	-0.279171	-0.261862	0	-0.664562	0.289053
SM d42:3	-0.85109	-0.748169	-1.57384	-0.452351	-0.770969	-0.611538	-0.00160599	-0.355726	-0.197573	-0.387482	-0.762281	-0.409632	-0.701948	-0.741495	-0.79917	0.25197	-0.438059	0
