# Supplementary material for: Lipidomic analysis identifies age-disease-related changes and potential new biomarkers in brain-derived extracellular vesicles from metachromatic leukodystrophy mice
Source: Lipids Health Dis. 2022 Mar 27;21:32. doi: 10.1186/s12944-022-01644-8 (PMC8962106; doi:10.1186/s12944-022-01644-8)
Supplement: Supplementary file 8 — Additional file 8. Significant altered lipids identified via MS/MS fragmentation in positive and negative ion modes. [file 12944_2022_1644_MOESM8_ESM.xlsx]

## Sheet: Positive All Sig
	Fold Change (Mutant, ASAR-/-/ Wild Type, ASAR+/+)
Compound	P30	3m	6m
ACar 16:0 (+)	1.61291	-1.5764	-1.39875
ACar 18:0 (+)	1.02503	-1.52309	-1.11294
ACar 18:1 (+)	1.2802	-1.45637	-1.39638			Not significant
BMP 18:1_22:6 (+)	-1.56109	-1.48725	-1.03008			p=<0.05
BMP 22:6_22:6 (+)	1.37162	-1.00755	-1.29111			p=<0.01
Cer_NDS d18:0_18:0 (+)	-1.08593	-1.45686	-1.45693			p=<0.001
Cer_NS d18:1_14:0 (+)	-1.67503	-1.14372	-1.17835
Cer_NS d18:1_18:0 (+)	-1.13816	-1.29656	-1.16724
Cer_NS d18:1_22:0 (+)	-1.11838	-1.50852	-1.46994
Cer_NS d18:1_22:1 RT:10.878 (+)	-1.03318	-1.55186	-1.51941
Cer_NS d18:1_24:0 RT:12.277 (+)	-1.18116	-1.5447	-1.39566
Cer_NS d18:1_24:0 RT:13.671 (+)	-1.10978	-1.56166	-1.34085
Cer_NS d18:1_24:1 RT:10.678 (+)	-1.00751	-1.48393	-1.13279
Cer_NS d18:1_24:1 RT:11.654 (+)	-1.23313	-1.84838	-1.74861
Cer_NS d18:1_24:1 RT:12.272 (+)	-1.128	-1.6181	-1.41737
Cer_NS d18:1_24:2 RT:11.114 (+)	-1.12604	-1.75489	-1.41138
Cer_NS d18:2_18:0 (+)	1.05349	-1.20745	-1.1414
Cer_NS d18:2_20:0 (+)	-1.00961	-1.44509	-1.18209
Cer_NS d18:2_22:0 (+)	1.18623	-1.50984	-2.02171
Cer_NS d18:2_24:0 (+)	-1.12684	-1.61797	-1.41858
Cer_NS d20:1_18:0 (+)	-1.11536	-1.37847	-1.28523
DG 16:0_16:1 (+)	1.31554	-1.11461	-1.45198
DG 16:0_18:0 (+)	1.14827	-1.37711	-1.23909
DG 16:0_18:1 (+)	1.4054	-1.13324	-1.24143
DG 16:0_18:2 (+)	1.3297	-1.08521	-1.44271
DG 16:0_20:4 (+)	1.42626	-1.09689	-1.72421
DG 16:1_18:1 (+)	1.30729	-1.10419	-1.41518
DG 18:0_20:1 (+)	-1.04692	-1.52811	-1.1126
DG 18:0_20:3 (+)	1.18816	-1.6229	-1.40779
DG 18:0_20:4 RT:10.552 (+)	1.49215	-1.13304	-1.35819
DG 18:0_20:4 RT:10.946 (+)	1.27065	-1.18547	-1.89411
DG 18:0_22:4 (+)	1.21165	-1.27406	-1.28709
DG 18:0_22:5 (+)	1.21684	-1.12299	-1.3968
DG 18:1_20:3 (+)	1.44525	-1.11228	-1.32009
DG 18:1_20:4 (+)	1.6464	-1.082	-1.96214
DG 18:1_22:1 (+)	-1.054	-1.3229	-1.18154
DG 18:1_22:6 (+)	1.60929	-1.02612	-1.54958
DG 18:2_20:4 (+)	1.7453	1.16771	-2.2854
DG 20:1_20:4 (+)	1.34358	-1.12879	-1.53304
DGTS 14:1_24:1 (+)	-1.03384	-1.5007	-1.10939
HexCer_NS d18:1_16:0 (+)	2.58716	3.75859	7.86944
HexCer_NS d18:1_18:0 (+)	-1.2341	-1.07239	1.20844
HexCer_NS d18:1_18:1 (+)	1.5267	1.9987	3.59916
HexCer_NS d18:1_22:0 (+)	1.04292	-1.31162	1.11329
HexCer_NS d18:1_22:1 RT:10.345 (+)	-1.06221	-1.31732	1.07216
HexCer_NS d18:1_22:1 RT:9.311 (+)	-1.04418	-1.23893	1.12341
HexCer_NS d18:1_24:1 RT:10.678 (+)	-1.07783	-1.42625	-1.14137
HexCer_NS d18:2_18:0 (+)	1.7903	1.71039	2.88715
LPC 0:0/18:0 (+)	-1.00782	-1.32465	-1.16322
LPC 0:0/20:0 (+)	-1.60525	-1.34707	-1.7842
LPC 0:0/22:6 (+)	1.27645	1.06765	1.72161
LPC 18:0/0:0 (+)	-1.00625	-1.32786	-1.15928
LPC 20:1/0:0 (+)	-1.18181	-1.43262	-1.33647
LPC 20:2/0:0 (+)	1.06131	-1.1664	-1.64089
LPC 24:0/0:0 (+)	-1.06364	-1.56748	-1.28459
LPE 20:1 (+)	1.00989	-1.34592	-1.17023
LPE 22:6 RT:2.022 (+)	-1.09333	-1.30602	1.12524
LPE 24:4 (+)	-1.12796	-1.38132	-1.46487
PC 16:0_16:1 (+)	1.11509	-1.18831	-1.10439
PC 16:0_18:2 (+)	-1.007	-1.13706	-1.19727
PC 16:0_20:3 RT:7.243 (+)	1.03121	-1.29319	-1.15685
PC 16:0_22:6 (+)	1.12907	-1.37054	-1.03102
PC 16:0_22:6 RT:6.505 (+)	-1.06844	-1.09197	-1.08653
PC 16:0_22:6 RT:8.652 (+)	-1.31723	-1.39241	-1.54829
PC 16:0_24:4 (+)	-1.06286	-1.21104	-1.07511
PC 18:0_18:1 (+)	-1.09502	-1.11134	-1.07156
PC 18:0_18:2 (+)	-1.10581	-1.3376	-1.1224
PC 18:0_22:6 (+)	-1.12586	-1.03875	-1.1071
PC 18:1_18:1 (+)	-1.1954	-1.11054	-1.1122
PC 24:4_22:6 (+)	1.23446	1.02983	1.26169
PC 28:0 (+)	-1.06849	-1.28986	1.1488
PC 32:2 RT:5.791 (+)	1.12671	-1.21152	-1.18188
PC 32:2 RT:7.203 (+)	1.04347	-1.28041	-1.22652
PC 34:0 (+)	-1.14718	-1.37619	-1.26361
PC 34:2 (+)	-1.0449	-1.255	-1.24714
PC 34:3 RT:5.917 (+)	-1.58754	-1.29364	-2.05296
PC 34:3 RT:6.301 (+)	1.23252	-1.24184	-1.32767
PC 38:2 RT:9.219 (+)	-1.32609	-1.22253	-1.16311
PC 38:5 RT:7.238 (+)	-1.59671	-1.15812	-1.05658
PC 38:7 (+)	1.31621	-1.20544	-1.3362
PC 40:1 RT:11.903 (+)	-1.02268	-1.50341	-1.31277
PC 40:4 RT:8.944 (+)	1.00436	-1.21367	-1.07475
PC 40:5 (+)	1.00504	-1.21155	-1.20891
PC 40:7 (+)	1.06068	-1.05877	-1.21754
PC 42:1 (+)	1.12219	-1.5963	-1.27427
PC 42:10 (+)	1.74067	-1.13827	-1.03935
PC 42:5 (+)	1.10261	-1.36736	-1.22814
PC 44:1 (+)	1.13852	-1.33325	1.09226
PC 44:5 (+)	1.09151	-1.42555	-1.28293
PE 16:0_20:5 (+)	-1.00326	-1.23661	-1.47794
PE 16:1_18:1 (+)	1.00139	-1.24258	-1.11534
PE 18:0_20:1 (+)	1.25574	-1.36192	1.40761
PE 18:1_18:2 (+)	-1.16458	-1.15565	-1.19712
PE 22:0_18:1 (+)	-1.184	-1.18531	-1.14009
PE 36:5 (+)	-1.06855	-1.29451	-1.48397
PE 38:5 (+)	-1.00712	-1.28357	-1.09895
PE 42:1 (+)	1.03263	-1.30883	-1.19892
PE 42:10 (+)	1.11183	-1.08807	-1.27289
PE 42:4 (+)	-1.29062	-1.50669	-1.19044
PEtOH 18:1_20:5 (+)	-1.28509	-1.34217	1.11205
PG 16:0_18:1 (+)	1.50688	1.6399	2.65255
PG 18:0_20:4 (+)	1.24907	-1.62999	1.25112
PS 36:1 (+)	-1.75823	-1.46818	1.14025
PS 38:6 (+)	1.05011	-1.78182	-1.42396
PS 40:7 RT:4.174 (+)	-1.61547	-2.02538	-1.17198
PS 40:7 RT:5.075 (+)	-1.03069	-1.3984	1.15497
SHexCer d18:1_16:0 (+)	-1.17173	-1.02863	1.33316
SM d36:2 (+)	-1.04632	-1.27104	-1.15894
SM d40:0 (+)	-1.34401	-1.3678	-1.18562
SM d40:2 (+)	-1.16677	-1.12622	-1.15627
SM d44:2 (+)	-1.1154	-1.76482	-1.40607
TG 12:0_12:0_14:0 (+)	1.00844	1.01402	-1.24448
TG 12:0_14:0_18:1 (+)	-1.14808	-1.6352	-1.13512
TG 14:0_16:0_16:1 (+)	-1.20066	-1.86012	-1.25113
TG 14:0_16:0_18:1 (+)	-1.08556	-1.39096	-1.43989
TG 16:0_16:0_16:1 (+)	-1.06155	-2.11912	-1.50726
TG 16:0_16:0_18:1 (+)	1.05793	-1.32474	-1.54585
TG 16:0_16:0_22:6 (+)	1.15724	-1.56051	-2.11717
TG 16:0_16:1_16:1 (+)	-1.06942	-1.91374	-1.29211
TG 16:0_16:1_18:1 (+)	-1.14621	-1.28446	-1.32884
TG 16:0_18:0_20:4 (+)	1.15376	-1.29993	-1.5339
TG 16:0_18:0_22:6 (+)	1.09321	-1.36685	-1.86438
TG 16:0_18:1_18:1 (+)	-1.19423	-1.09715	-1.19894
TG 16:0_18:1_18:2 (+)	-1.5024	-1.12767	-1.1661
TG 18:1_18:1_18:1 (+)	-1.07595	-1.16293	-1.20413
TG 18:1_18:1_18:2 (+)	-1.23794	-1.06084	-1.12198
TG 40:0 (+)	-1.00872	-1.00719	-1.20521
TG 46:2 (+)	-1.15231	-1.89271	-1.1448
TG 48:0 (+)	1.50483	-1.6825	-1.97543
TG 54:3 (+)	-1.07595	-1.16293	-1.20413
TG 54:6 (+)	1.1491	-1.55167	-2.11033

## Sheet: Negative All Sig
	Fold Change (Mutant, ASAR-/-/ Wild Type, ASAR+/+)
Compound	P30	3m	6m
Cer_AS d36:1 (-)	1.22572	-1.18924	-1.13741
Cer_AS d40:1 (-)	1.4951	1.48471	2.14108
Cer_AS d42:1 (-)	1.62018	1.72798	1.83981			Not significant
Cer_NDS d16:0_26:2 (-)	-1.00853	-1.6437	-1.40514			p=<0.05
Cer_NDS d18:0_16:0 (-)	-1.1428	-1.32923	-1.64612			p=<0.01
Cer_NDS d18:0_18:0 (-)	1.08039	-1.49236	-1.46704			p=<0.001
Cer_NDS d18:0_22:0 (-)	-1.09968	-1.29426	-1.25558
Cer_NDS d20:0_18:0 (-)	1.01076	-1.25315	-1.12138
Cer_NDS d40:1 (-)	1.01858	-1.4906	-1.44278
Cer_NDS d42:1 (-)	1.00052	-1.53187	-1.334
Cer_NS d18:1_24:1 (-)	-1.00853	-1.6437	-1.40514
Cer_NS d18:1_24:2 (-)	1.07191	-1.57781	-1.46982
Cer_NS d18:2_18:0 (-)	1.03666	-1.47118	-1.05296
Cer_NS d18:2_20:0 (-)	1.21157	-1.4525	-1.22897
Cer_NS d18:2_22:0 (-)	1.40718	-1.57608	-2.12771
Cer_NS d20:1_18:0 (-)	1.05184	-1.4006	-1.27049
Cer_NS d42:1 (-)	-1.08719	-1.55267	-1.54255
Cer_NS d42:2 (-)	-1.00625	-1.64368	-1.40516
Cer_NS d46:1 (-)	2.02512	1.42008	1.03446
EtherPE 16:1e_24:4 (-)	1.07252	-1.23998	1.06623
EtherPE 18:1e_20:1 (-)	-1.02792	-1.50334	-1.11441
EtherPE 18:1e_20:3 (-)	-1.11586	-1.00927	-1.01444
EtherPE 18:1e_22:1 (-)	-1.10201	-1.85858	-1.42926
EtherPE 18:1e_22:5 (-)	1.13509	-1.32944	-1.07527
EtherPE 18:2e_22:1 (-)	-1.13056	-1.652	-1.15039
EtherPE 18:2e_22:6 (-)	1.15458	-1.24336	-1.16869
FA 18:0 (-)	-1.43365	-1.14642	-1.21364
FA 20:3 (-)	1.37749	3.68707	1.49866
FA 22:1 (-)	1.18552	-1.38919	-1.27277
FA 22:2 (-)	1.20806	-1.34984	-1.34159
FAHFA 22:6_22:5 (-)	1.58378	-1.0264	-1.36519
HexCer_NDS d40:1 (-)	1.06205	-1.32534	1.1198
HexCer_NDS d40:2 (-)	1.02225	-1.14949	1.10331
HexCer_NS d42:3 (-)	1.02434	-1.49101	-1.24617
LPC 16:0/0:0 (-)	-1.04381	-1.29577	-1.22252
LPC 18:0/0:0 (-)	-1.03187	-1.31184	-1.2092
LPC 20:4/0:0 (-)	1.28641	-1.09642	1.41411
LPI 18:0 (-)	-1.0661	-1.19814	-1.20661
PA 2:0_16:3 (-)	-1.54487	-1.37617	-1.02791
PC 16:0_18:2 (-)	-1.10963	-1.09025	-1.2446
PC 16:0_20:3 (-)	-1.01265	-1.3586	-1.23171
PC 18:0_22:5 (-)	-1.08628	-1.09413	-1.13267
PC 18:1_18:2 RT:6.996 (-)	-1.3851	1.17387	-1.27807
PC 18:1_18:2 RT:7.204 (-)	-1.08109	-1.36935	-1.23075
PC 18:1_20:4 (-)	1.03861	-1.15973	-1.08191
PC 18:1_22:6 (-)	-1.09915	-1.05618	-1.14925
PC 18:2_20:4 (-)	1.00165	-1.22637	-1.21556
PC 22:0_18:1 (-)	1.01631	-1.59268	-1.11312
PC 22:6_22:6 (-)	1.20968	1.00868	-1.06309
PC 24:0_18:1 (-)	1.05807	-1.57703	-1.24295
PE 16:0_16:0 (-)	1.16487	-1.17283	-1.13433
PE 16:0_18:1 (-)	1.15246	-1.05446	1.14195
PE 18:0_18:1 (-)	1.08032	1.04022	1.21315
PE 18:0_20:1 (-)	1.00628	-1.18057	1.11431
PE 18:0_20:3 (-)	1.11877	-1.19045	-1.07542
PE 18:1_20:3 (-)	1.20663	-1.0901	1.10333
PE 18:1_22:6 (-)	1.21937	-1.05318	-1.09885
PG 16:0_16:0 (-)	1.14024	1.11203	1.33902
PG 16:0_18:0 (-)	-1.03336	-1.47525	1.56445
PG 16:0_18:1 (-)	1.04086	-1.26534	1.19094
PG 20:4_22:6 (-)	-1.00656	-1.3953	-1.15038
PG 22:6_22:6 (-)	1.31334	-1.18062	-1.31046
PI 18:0_20:3 (-)	-1.14065	1.23537	-1.3257
PI 18:1_18:2 (-)	1.02211	-1.27462	-1.69093
PI 40:7 (-)	1.16207	-1.18014	-1.34011
PS 18:0_18:1 (-)	-1.01923	-1.23698	1.16793
PS 18:0_20:4 (-)	1.08711	-1.15246	1.11559
PS 18:1_22:6 (-)	1.138	-1.44122	1.35794
PS 22:4_22:6 (-)	1.39775	-1.28024	-1.23854
PS 22:6_22:6 (-)	1.39993	-1.18914	-1.16798
SHexCer d36:1 (-)	1.5967	1.90339	4.59212
SHexCer d40:1 (-)	1.33231	1.0553	1.95856
SM d36:2 (-)	1.01829	-1.17372	1.29979
SM d40:2 (-)	-1.0819	-1.40623	-1.11342

## Sheet: ID to Figure 3
		Fold Change (Mutant, Arsa-/-/ Wild Type, Arsa+/+)
ID	Compound	P30	3m	6m
1	HexCer_NS d18:1_16:0 (+)	2.58716	3.75859	7.86944			Not significant
2	HexCer_NS d18:1_18:0 (+)	-1.2341	-1.07239	1.20844			p=<0.05, *
3	HexCer_NS d18:1_18:1 (+)	1.5267	1.9987	3.59916			p=<0.01, **
4	HexCer_NS d18:1_22:0 (+)	1.04292	-1.31162	1.11329			p=<0.001, ***
5	HexCer_NS d18:1_22:1 RT:10.345 (+)	-1.06221	-1.31732	1.07216
6	HexCer_NS d18:1_22:1 RT:9.311 (+)	-1.04418	-1.23893	1.12341
7	HexCer_NS d18:1_24:1 (+)	-1.07783	-1.42625	-1.14137
8	HexCer_NS d18:2_18:0 (+)	1.7903	1.71039	2.88715
9	HexCer_NS d42:3 (-)	1.02434	-1.49101	-1.24617
10	HexCer_NDS d40:1 (-)	1.06205	-1.32534	1.1198
11	HexCer_NDS d40:2 (-)	1.02225	-1.14949	1.10331
12	Cer_AS d36:1 (-)	1.22572	-1.18924	-1.13741
13	Cer_AS d40:1 (-)	1.4951	1.48471	2.14108
14	Cer_AS d42:1 (-)	1.62018	1.72798	1.83981
15	Cer_NDS d16:0_26:2 (-)	-1.00853	-1.6437	-1.40514
16	Cer_NDS d18:0_16:0 (-)	-1.1428	-1.32923	-1.64612
17	Cer_NDS d18:0_18:0 (-)	1.08039	-1.49236	-1.46704
18	Cer_NDS d18:0_18:0 (+)	-1.08593	-1.45686	-1.45693
19	Cer_NDS d18:0_22:0 (-)	-1.09968	-1.29426	-1.25558
20	Cer_NDS d20:0_18:0 (-)	1.01076	-1.25315	-1.12138
21	Cer_NDS d40:1 (-)	1.01858	-1.4906	-1.44278
22	Cer_NDS d42:1 (-)	1.00052	-1.53187	-1.334
23	Cer_NS d18:1_14:0 (+)	-1.67503	-1.14372	-1.17835
24	Cer_NS d18:1_18:0 (+)	-1.13816	-1.29656	-1.16724
25	Cer_NS d18:1_22:0 (+)	-1.11838	-1.50852	-1.46994
26	Cer_NS d18:1_22:1 (+)	-1.03318	-1.55186	-1.51941
27	Cer_NS d18:1_24:0 RT:12.277 (+)	-1.18116	-1.5447	-1.39566
28	Cer_NS d18:1_24:0 RT:13.671 (+)	-1.10978	-1.56166	-1.34085
29	Cer_NS d18:1_24:1 RT:10.678 (+)	-1.00751	-1.48393	-1.13279
30	Cer_NS d18:1_24:1 RT:11.654 (+)	-1.23313	-1.84838	-1.74861
31	Cer_NS d18:1_24:1 RT:12.272 (+)	-1.128	-1.6181	-1.41737
32	Cer_NS d18:1_24:1 (-)	-1.00853	-1.6437	-1.40514
33	Cer_NS d18:1_24:2 (+)	-1.12604	-1.75489	-1.41138
34	Cer_NS d18:1_24:2 (-)	1.07191	-1.57781	-1.46982
35	Cer_NS d18:2_18:0 (-)	1.03666	-1.2	-1.05296
36	Cer_NS d18:2_18:0 (+)	1.05349	-1.20745	-1.1414
37	Cer_NS d18:2_20:0 (-)	1.21157	-1.4525	-1.22897
38	Cer_NS d18:2_20:0 (+)	-1.00961	-1.44509	-1.18209
39	Cer_NS d18:2_22:0 (-)	1.40718	-1.57608	-2.12771
40	Cer_NS d18:2_22:0 (+)	1.18623	-1.50984	-2.02171
41	Cer_NS d18:2_24:0 (+)	-1.12684	-1.61797	-1.41858
42	Cer_NS d20:1_18:0 (-)	1.05184	-1.4006	-1.27049
43	Cer_NS d20:1_18:0 (+)	-1.11536	-1.37847	-1.28523
44	Cer_NS d42:1 (-)	-1.08719	-1.55267	-1.54255
45	Cer_NS d42:2 (-)	-1.00625	-1.64368	-1.40516
46	Cer_NS d46:1 (-)	2.02512	1.42008	1.03446
47	SHexCer d18:1_16:0 (+)	-1.17173	-1.02863	1.33316
48	SHexCer d36:1 (-)	1.5967	1.90339	4.59212
49	SHexCer d40:1 (-)	1.33231	1.0553	1.95856

## Sheet: OtherLipids
	Fold Change (Mutant, Arsa-/-/ Wild Type, Arsa+/+)
Compound	P30	3m	6m
ACar 16:0 (+)	1.61291	-1.5764	-1.39875			Not significant
ACar 18:0 (+)	1.02503	-1.52309	-1.11294			p=<0.05
ACar 18:1 (+)	1.2802	-1.45637	-1.39638			p=<0.01
BMP 18:1_22:6 (+)	-1.56109	-1.48725	-1.03008			p=<0.001
BMP 22:6_22:6 (+)	1.37162	-1.00755	-1.29111
DG 16:0_16:1 (+)	1.31554	-1.11461	-1.45198
DG 16:0_18:0 (+)	1.14827	-1.37711	-1.23909
DG 16:0_18:1 (+)	1.4054	-1.13324	-1.24143
DG 16:0_18:2 (+)	1.3297	-1.08521	-1.44271
DG 16:0_20:4 (+)	1.42626	-1.09689	-1.72421
DG 16:1_18:1 (+)	1.30729	-1.10419	-1.41518
DG 18:0_20:1 (+)	-1.04692	-1.52811	-1.1126
DG 18:0_20:3 (+)	1.18816	-1.6229	-1.40779
DG 18:0_20:4 RT:10.552 (+)	1.49215	-1.13304	-1.35819
DG 18:0_20:4 RT:10.946 (+)	1.27065	-1.18547	-1.89411
DG 18:0_22:4 (+)	1.21165	-1.27406	-1.28709
DG 18:0_22:5 (+)	1.21684	-1.12299	-1.3968
DG 18:1_20:3 (+)	1.44525	-1.11228	-1.32009
DG 18:1_20:4 (+)	1.6464	-1.082	-1.96214
DG 18:1_22:1 (+)	-1.054	-1.3229	-1.18154
DG 18:1_22:6 (+)	1.60929	-1.02612	-1.54958
DG 18:2_20:4 (+)	1.7453	1.16771	-2.2854
DG 20:1_20:4 (+)	1.34358	-1.12879	-1.53304
DGTS 14:1_24:1 (+)	-1.03384	-1.5007	-1.10939
EtherPE 16:1e_24:4 (-)	1.07252	-1.23998	1.06623
EtherPE 18:1e_20:1 (-)	-1.02792	-1.50334	-1.11441
EtherPE 18:1e_20:3 (-)	-1.11586	-1.00927	-1.01444
EtherPE 18:1e_22:1 (-)	-1.10201	-1.85858	-1.42926
EtherPE 18:1e_22:5 (-)	1.13509	-1.32944	-1.07527
EtherPE 18:2e_22:1 (-)	-1.13056	-1.652	-1.15039
EtherPE 18:2e_22:6 (-)	1.15458	-1.24336	-1.16869
FA 18:0 (-)	-1.43365	-1.14642	-1.21364
FA 20:3 (-)	1.37749	3.68707	1.49866
FA 22:1 (-)	1.18552	-1.38919	-1.27277
FA 22:2 (-)	1.20806	-1.34984	-1.34159
FAHFA 22:6_22:5 (-)	1.58378	-1.0264	-1.36519
LPC 0:0/18:0 (+)	-1.00782	-1.32465	-1.16322
LPC 0:0/20:0 (+)	-1.60525	-1.34707	-1.7842
LPC 0:0/22:6 (+)	1.27645	1.06765	1.72161
LPC 16:0/0:0 (-)	-1.04381	-1.29577	-1.22252
LPC 18:0/0:0 (-)	-1.03187	-1.31184	-1.2092
LPC 18:0/0:0 (+)	-1.00625	-1.32786	-1.15928
LPC 20:1/0:0 (+)	-1.18181	-1.43262	-1.33647
LPC 20:2/0:0 (+)	1.06131	-1.1664	-1.64089
LPC 20:4/0:0 (-)	1.28641	-1.09642	1.41411
LPC 24:0/0:0 (+)	-1.06364	-1.56748	-1.28459
LPE 20:1 (+)	1.00989	-1.34592	-1.17023
LPE 22:6 RT:2.022 (+)	-1.09333	-1.30602	1.12524
LPE 24:4 (+)	-1.12796	-1.38132	-1.46487
LPI 18:0 (-)	-1.0661	-1.19814	-1.20661
PA 2:0_16:3 (-)	-1.54487	-1.37617	-1.02791
PC 16:0_16:1 (+)	1.11509	-1.18831	-1.10439
PC 16:0_18:2 (-)	-1.10963	-1.09025	-1.2446
PC 16:0_18:2 (+)	-1.007	-1.13706	-1.19727
PC 16:0_20:3 RT:7.243 (+)	1.03121	-1.29319	-1.15685
PC 16:0_20:3 (-)	-1.01265	-1.3586	-1.23171
PC 16:0_22:6 RT:6.505 (+)	-1.06844	-1.09197	-1.08653
PC 16:0_22:6 RT:8.652 (+)	-1.31723	-1.39241	-1.54829
PC 16:0_22:6 (+)	1.12907	-1.37054	-1.03102
PC 16:0_24:4 (+)	-1.06286	-1.21104	-1.07511
PC 18:0_18:1 (+)	-1.09502	-1.11134	-1.07156
PC 18:0_18:2 (+)	-1.10581	-1.3376	-1.1224
PC 18:0_22:5 (-)	-1.08628	-1.09413	-1.13267
PC 18:0_22:6 (+)	-1.12586	-1.03875	-1.1071
PC 18:1_18:1 (+)	-1.1954	-1.11054	-1.1122
PC 18:1_18:2 RT:6.996 (-)	-1.3851	1.17387	-1.27807
PC 18:1_18:2 RT:7.204 (-)	-1.08109	-1.36935	-1.23075
PC 18:1_20:4 (-)	1.03861	-1.15973	-1.08191
PC 18:1_22:6 (-)	-1.09915	-1.05618	-1.14925
PC 18:2_20:4 (-)	1.00165	-1.22637	-1.21556
PC 22:0_18:1 (-)	1.01631	-1.59268	-1.11312
PC 22:6_22:6 (-)	1.20968	1.00868	-1.06309
PC 24:0_18:1 (-)	1.05807	-1.57703	-1.24295
PC 24:4_22:6 (+)	1.23446	1.02983	1.26169
PC 28:0 (+)	-1.06849	-1.28986	1.1488
PC 32:2 RT:5.791 (+)	1.12671	-1.21152	-1.18188
PC 32:2 RT:7.203 (+)	1.04347	-1.28041	-1.22652
PC 34:0 (+)	-1.14718	-1.37619	-1.26361
PC 34:2 (+)	-1.0449	-1.255	-1.24714
PC 34:3 RT:5.917 (+)	-1.58754	-1.29364	-2.05296
PC 34:3 RT:6.301 (+)	1.23252	-1.24184	-1.32767
PC 38:2 RT:9.219 (+)	-1.32609	-1.22253	-1.16311
PC 38:5 RT:7.238 (+)	-1.59671	-1.15812	-1.05658
PC 38:7 (+)	1.31621	-1.20544	-1.3362
PC 40:1 RT:11.903 (+)	-1.02268	-1.50341	-1.31277
PC 40:4 RT:8.944 (+)	1.00436	-1.21367	-1.07475
PC 40:5 (+)	1.00504	-1.21155	-1.20891
PC 40:7 (+)	1.06068	-1.05877	-1.21754
PC 42:1 (+)	1.12219	-1.5963	-1.27427
PC 42:10 (+)	1.74067	-1.13827	-1.03935
PC 42:5 (+)	1.10261	-1.36736	-1.22814
PC 44:1 (+)	1.13852	-1.33325	1.09226
PC 44:5 (+)	1.09151	-1.42555	-1.28293
PE 16:0_16:0 (-)	1.16487	-1.17283	-1.13433
PE 16:0_18:1 (-)	1.15246	-1.05446	1.14195
PE 16:0_20:5 (+)	-1.00326	-1.23661	-1.47794
PE 16:1_18:1 (+)	1.00139	-1.24258	-1.11534
PE 18:0_18:1 (-)	1.08032	1.04022	1.21315
PE 18:0_20:1 (-)	1.00628	-1.18057	1.11431
PE 18:0_20:1 (+)	1.25574	-1.36192	1.40761
PE 18:0_20:3 (-)	1.11877	-1.19045	-1.07542
PE 18:1_18:2 (+)	-1.16458	-1.15565	-1.19712
PE 18:1_20:3 (-)	1.20663	-1.0901	1.10333
PE 18:1_22:6 (-)	1.21937	-1.05318	-1.09885
PE 22:0_18:1 (+)	-1.184	-1.18531	-1.14009
PE 36:5 (+)	-1.06855	-1.29451	-1.48397
PE 38:5 (+)	-1.00712	-1.28357	-1.09895
PE 42:1 (+)	1.03263	-1.30883	-1.19892
PE 42:10 (+)	1.11183	-1.08807	-1.27289
PE 42:4 (+)	-1.29062	-1.50669	-1.19044
PEtOH 18:1_20:5 (+)	-1.28509	-1.34217	1.11205
PG 16:0_16:0 (-)	1.14024	1.11203	1.33902
PG 16:0_18:0 (-)	-1.03336	-1.47525	1.56445
PG 16:0_18:1 (-)	1.04086	-1.26534	1.19094
PG 16:0_18:1 (+)	1.50688	1.6399	2.65255
PG 18:0_20:4 (+)	1.24907	-1.62999	1.25112
PG 20:4_22:6 (-)	-1.00656	-1.3953	-1.15038
PG 22:6_22:6 (-)	1.31334	-1.18062	-1.31046
PI 18:0_20:3 (-)	-1.14065	1.23537	-1.3257
PI 18:1_18:2 (-)	1.02211	-1.27462	-1.69093
PI 40:7 (-)	1.16207	-1.18014	-1.34011
PS 18:0_18:1 (-)	-1.01923	-1.23698	1.16793
PS 18:0_20:4 (-)	1.08711	-1.15246	1.11559
PS 18:1_22:6 (-)	1.138	-1.44122	1.35794
PS 22:4_22:6 (-)	1.39775	-1.28024	-1.23854
PS 22:6_22:6 (-)	1.39993	-1.18914	-1.16798
PS 36:1 (+)	-1.75823	-1.46818	1.14025
PS 38:6 (+)	1.05011	-1.78182	-1.42396
PS 40:7 RT:4.174 (+)	-1.61547	-2.02538	-1.17198
PS 40:7 RT:5.075 (+)	-1.03069	-1.3984	1.15497
SM d36:2 (-)	1.01829	-1.17372	1.29979
SM d36:2 (+)	-1.04632	-1.27104	-1.15894
SM d40:0 (+)	-1.34401	-1.3678	-1.18562
SM d40:2 (-)	-1.0819	-1.40623	-1.11342
SM d40:2 (+)	-1.16677	-1.12622	-1.15627
SM d44:2 (+)	-1.1154	-1.76482	-1.40607
TG 12:0_12:0_14:0 (+)	1.00844	1.01402	-1.24448
TG 12:0_14:0_18:1 (+)	-1.14808	-1.6352	-1.13512
TG 14:0_16:0_16:1 (+)	-1.20066	-1.86012	-1.25113
TG 14:0_16:0_18:1 (+)	-1.08556	-1.39096	-1.43989
TG 16:0_16:0_16:1 (+)	-1.06155	-2.11912	-1.50726
TG 16:0_16:0_18:1 (+)	1.05793	-1.32474	-1.54585
TG 16:0_16:0_22:6 (+)	1.15724	-1.56051	-2.11717
TG 16:0_16:1_16:1 (+)	-1.06942	-1.91374	-1.29211
TG 16:0_16:1_18:1 (+)	-1.14621	-1.28446	-1.32884
TG 16:0_18:0_20:4 (+)	1.15376	-1.29993	-1.5339
TG 16:0_18:0_22:6 (+)	1.09321	-1.36685	-1.86438
TG 16:0_18:1_18:1 (+)	-1.19423	-1.09715	-1.19894
TG 16:0_18:1_18:2 (+)	-1.5024	-1.12767	-1.1661
TG 18:1_18:1_18:1 (+)	-1.07595	-1.16293	-1.20413
TG 18:1_18:1_18:2 (+)	-1.23794	-1.06084	-1.12198
TG 40:0 (+)	-1.00872	-1.00719	-1.20521
TG 46:2 (+)	-1.15231	-1.89271	-1.1448
TG 48:0 (+)	1.50483	-1.6825	-1.97543
TG 54:3 (+)	-1.07595	-1.16293	-1.20413
TG 54:6 (+)	1.1491	-1.55167	-2.11033
